# Supplementary material for: Graph regularized L2,1-nonnegative matrix factorization for miRNA-disease association prediction
Source: BMC Bioinformatics. 2020 Feb 18;21:61. doi: 10.1186/s12859-020-3409-x (PMC7029547; doi:10.1186/s12859-020-3409-x)
Supplement: Supplementary file 1 — Additional file 1. disease semantic similarity1.txt. This is disease semantic similarity 1, which integrated 383 disease semantic similarities. [file 12859_2020_3409_MOESM1_ESM.txt]

	'Abortion, Habitual'	'Acquired Immunodeficiency Syndrome'	'ACTH-Secreting Pituitary Adenoma'	'Acute Coronary Syndrome'	'Acute Lung Injury'	'Adenocarcinoma'	'Adenoma'	'Adenoviridae Infections'	'Adrenal Cortex Neoplasms'	'Adrenocortical Adenoma'	'Adrenocortical Carcinoma'	'Aging'	'AIDS Dementia Complex'	'Albuminuria'	'Alopecia'	'Alzheimer Disease'	'Amyloidosis'	'Amyotrophic Lateral Sclerosis'	'Anemia, Sickle Cell'	'Angina, Unstable'	'Anoxia'	'Antiphospholipid Syndrome'	'Anus Neoplasms'	'Anxiety Disorders'	'Aortic Aneurysm, Abdominal'	'Aortic Aneurysm, Thoracic'	'Aortic Valve Insufficiency'	'Aortic Valve Stenosis'	'Arrhythmias, Cardiac'	'Arthritis'	'Arthritis, Psoriatic'	'Arthritis, Rheumatoid'	'Asthma'	'Astrocytoma'	'Atherosclerosis'	'Atrial Fibrillation'	'Atrophy'	'Autistic Disorder'	'Autoimmune Diseases'	'Azoospermia'	'Barrett Esophagus'	'Behcet Syndrome'	'Biliary Atresia'	'Biliary Tract Neoplasms'	'Bladder Neoplasms'	'Brain Injuries'	'Brain Injury'	'Brain Ischemia'	'Brain Neoplasms'
'Abortion, Habitual'	1	0.024657534	0	0	0	0	0	0	0	0	0	0	0.023872679	0.035971223	0	0	0	0	0	0	0	0	0	0	0	0	0	0	0	0	0	0	0	0	0	0	0	0	0	0.03875969	0	0	0	0	0.038461538	0	0	0	0
'Acquired Immunodeficiency Syndrome'	0.024657534	1	0	0	0	0	0	0.106442577	0	0	0	0	0.561752988	0.037220844	0	0	0	0	0	0	0	0.067226891	0	0	0	0	0	0	0	0	0.017681729	0.049484536	0.025369979	0	0	0	0	0	0.117302053	0.101827676	0	0	0	0	0.057208238	0	0	0	0
'ACTH-Secreting Pituitary Adenoma'	0	0	1	0.007038713	0	0.14871117	0.2251169	0	0.167530225	0.134109002	0.193806727	0	0.075305623	0	0	0.107081174	0	0.057200201	0	0.008230453	0	0	0.030530262	0	0	0	0	0	0	0	0	0	0	0.113337508	0	0	0	0	0	0	0	0	0	0.087033748	0.055462185	0.149019608	0.149019608	0.095711622	0.327576281
'Acute Coronary Syndrome'	0	0	0.007038713	1	0	0	0	0	0	0	0	0	0.012	0.052369077	0.045783133	0.033096927	0	0.020533881	0	0.690821256	0.090909091	0	0	0	0.125326371	0.125326371	0.165289256	0.151898734	0.255583127	0	0	0	0	0	0.130790191	0.183462532	0.053521127	0	0	0	0	0.11342155	0	0	0	0.022988506	0.022988506	0.168797954	0.023640662
'Acute Lung Injury'	0	0	0	0	1	0	0	0	0	0	0	0	0	0	0	0	0	0	0	0	0	0	0	0	0	0	0	0	0	0	0	0	0.172043011	0	0	0	0	0	0	0	0	0	0	0	0	0.095238095	0.095238095	0	0
'Adenocarcinoma'	0	0	0.14871117	0	0	1	0.344262295	0	0.026315789	0.021582734	0.266272189	0	0	0	0	0	0	0	0	0	0	0	0.013372957	0	0	0	0	0	0	0	0	0	0	0.167286245	0	0	0	0	0	0	0	0	0	0.04109589	0.025316456	0	0	0	0.026315789
'Adenoma'	0	0	0.2251169	0	0	0.344262295	1	0	0.04	0.03649635	0.209580838	0	0	0	0	0	0	0	0	0	0	0	0.02556391	0	0	0	0	0	0	0	0	0	0	0.275471698	0	0	0	0	0	0	0	0	0	0.055555556	0.038461538	0	0	0	0.04
'Adenoviridae Infections'	0	0.106442577	0	0	0	0	0	1	0	0	0	0	0.059620596	0	0	0	0	0	0	0	0	0	0	0	0	0	0	0	0	0	0	0	0	0	0	0	0	0	0	0	0	0	0	0	0	0	0	0	0
'Adrenal Cortex Neoplasms'	0	0	0.167530225	0	0	0.026315789	0.04	0	1	0.520958084	0.441624365	0	0	0	0	0	0	0	0	0	0	0	0.034394904	0	0	0	0	0	0	0	0	0	0	0.021538462	0	0	0	0	0	0	0	0	0	0.103448276	0.064516129	0	0	0	0.066666667
'Adrenocortical Adenoma'	0	0	0.134109002	0	0	0.021582734	0.03649635	0	0.520958084	1	0.489130435	0	0	0	0	0	0	0	0	0	0	0	0.020463847	0	0	0	0	0	0	0	0	0	0	0.016722408	0	0	0	0	0	0	0	0	0	0.093167702	0.052023121	0	0	0	0.053892216
'Adrenocortical Carcinoma'	0	0	0.193806727	0	0	0.266272189	0.209580838	0	0.441624365	0.489130435	1	0	0	0	0	0	0	0	0	0	0	0	0.017584994	0	0	0	0	0	0	0	0	0	0	0.086350975	0	0	0	0	0	0	0	0	0	0.078534031	0.044334975	0	0	0	0.045685279
'Aging'	0	0	0	0	0	0	0	0	0	0	0	1	0	0	0	0	0	0	0	0	0	0	0	0	0	0	0	0	0	0	0	0	0	0	0	0	0	0	0	0	0	0	0	0	0	0	0	0	0
'AIDS Dementia Complex'	0.023872679	0.561752988	0.075305623	0.012	0	0	0	0.059620596	0	0	0	0	1	0.036144578	0	0.292906178	0	0.071856287	0	0.014018692	0	0.06504065	0	0	0	0	0	0	0	0	0.017274472	0.048289738	0.024742268	0	0	0	0	0	0.113314448	0.098734177	0	0	0	0	0.055679287	0.187082405	0.187082405	0.138271605	0.19221968
'Albuminuria'	0.035971223	0.037220844	0	0.052369077	0	0	0	0	0	0	0	0	0.036144578	1	0.060606061	0	0	0	0	0.063829787	0.129496403	0	0	0	0	0	0	0	0.062893082	0	0	0	0	0	0	0.039735099	0.074074074	0	0	0.067567568	0	0	0	0	0.154285714	0	0	0	0
'Alopecia'	0	0	0	0.045783133	0	0	0	0	0	0	0	0	0	0.060606061	1	0	0	0	0	0.055393586	0.082191781	0	0	0	0	0	0	0	0.096385542	0	0.055045872	0.029126214	0	0	0	0.075949367	0.338028169	0	0	0	0	0.07860262	0	0	0	0	0	0	0
'Alzheimer Disease'	0	0	0.107081174	0.033096927	0	0	0	0	0	0	0	0	0.292906178	0	0	1	0	0.179245283	0	0.03988604	0	0	0	0	0	0	0	0	0	0	0	0	0	0	0	0	0	0	0	0	0	0	0	0	0	0.247311828	0.247311828	0.195121951	0.255555556
'Amyloidosis'	0	0	0	0	0	0	0	0	0	0	0	0	0	0	0	0	1	0.230769231	0	0	0	0	0	0	0	0	0	0	0	0	0	0	0	0	0	0	0	0	0	0	0	0	0	0	0	0	0	0	0
'Amyotrophic Lateral Sclerosis'	0	0	0.057200201	0.020533881	0	0	0	0	0	0	0	0	0.071856287	0	0	0.179245283	0.230769231	1	0	0.024096386	0	0	0	0	0	0	0	0	0	0	0	0	0	0	0	0	0	0	0	0	0	0	0	0	0	0.110091743	0.110091743	0.091836735	0.113207547
'Anemia, Sickle Cell'	0	0	0	0	0	0	0	0	0	0	0	0	0	0	0	0	0	0	1	0	0	0	0	0	0	0	0	0	0	0	0	0	0	0	0	0	0	0	0	0	0.040201005	0	0.040201005	0	0	0	0	0	0
'Angina, Unstable'	0	0	0.008230453	0.690821256	0	0	0	0	0	0	0	0	0.014018692	0.063829787	0.055393586	0.03988604	0	0.024096386	0	1	0.113402062	0	0	0	0.077170418	0.077170418	0.12371134	0.111455108	0.238670695	0	0	0	0	0	0.081355932	0.149206349	0.067137809	0	0	0	0	0.078774617	0	0	0	0.027548209	0.027548209	0.131661442	0.028490028
'Anoxia'	0	0	0	0.090909091	0	0	0	0	0	0	0	0	0	0.129496403	0.082191781	0	0	0	0	0.113402062	1	0	0	0	0	0	0	0	0.085714286	0	0	0	0	0	0	0.060606061	0.103448276	0	0	0	0	0	0	0	0	0	0	0	0
'Antiphospholipid Syndrome'	0	0.067226891	0	0	0	0	0	0	0	0	0	0	0.06504065	0	0	0	0	0	0	0	0	1	0	0	0	0	0	0	0	0	0	0.272727273	0.058823529	0	0	0	0	0	0.230769231	0	0	0	0	0	0	0	0	0	0
'Anus Neoplasms'	0	0	0.030530262	0	0	0.013372957	0.02556391	0	0.034394904	0.020463847	0.017584994	0	0	0	0	0	0	0	0	0	0	0	1	0	0	0	0	0	0	0	0	0	0	0.00979021	0	0	0	0	0	0	0.121137206	0	0.066749073	0.20630749	0.033374536	0	0	0	0.034394904
'Anxiety Disorders'	0	0	0	0	0	0	0	0	0	0	0	0	0	0	0	0	0	0	0	0	0	0	0	1	0	0	0	0	0	0	0	0	0	0	0	0	0	0.185185185	0	0	0	0	0	0	0	0	0	0	0
'Aortic Aneurysm, Abdominal'	0	0	0	0.125326371	0	0	0	0	0	0	0	0	0	0	0	0	0	0	0	0.077170418	0	0	0	0	1	0.542857143	0.046153846	0.04109589	0.066666667	0	0	0	0	0	0.090909091	0.042253521	0	0	0	0	0	0.084507042	0	0	0	0	0	0.125	0
'Aortic Aneurysm, Thoracic'	0	0	0	0.125326371	0	0	0	0	0	0	0	0	0	0	0	0	0	0	0	0.077170418	0	0	0	0	0.542857143	1	0.046153846	0.04109589	0.066666667	0	0	0	0	0	0.090909091	0.042253521	0	0	0	0	0	0.084507042	0	0	0	0	0	0.125	0
'Aortic Valve Insufficiency'	0	0	0	0.165289256	0	0	0	0	0	0	0	0	0	0	0	0	0	0	0	0.12371134	0	0	0	0	0.046153846	0.046153846	1	0.411764706	0.257142857	0	0	0	0	0	0.049180328	0.181818182	0	0	0	0	0	0.039408867	0	0	0	0	0	0.059701493	0
'Aortic Valve Stenosis'	0	0	0	0.151898734	0	0	0	0	0	0	0	0	0	0	0	0	0	0	0	0.111455108	0	0	0	0	0.04109589	0.04109589	0.411764706	1	0.230769231	0	0	0	0	0	0.043478261	0.162162162	0	0	0	0	0	0.03652968	0	0	0	0	0	0.053333333	0
'Arrhythmias, Cardiac'	0	0	0	0.255583127	0	0	0	0	0	0	0	0	0	0.062893082	0.096385542	0	0	0	0	0.238670695	0.085714286	0	0	0	0.066666667	0.066666667	0.257142857	0.230769231	1	0	0	0	0	0	0.070422535	0.473684211	0.117647059	0	0	0	0	0.053811659	0	0	0	0	0	0.077922078	0
'Arthritis'	0	0	0	0	0	0	0	0	0	0	0	0	0	0	0	0	0	0	0	0	0	0	0	0	0	0	0	0	0	1	0.210106383	0.25	0	0	0	0	0	0	0	0	0	0	0	0	0	0	0	0	0
'Arthritis, Psoriatic'	0	0.017681729	0	0	0	0	0	0	0	0	0	0	0.017274472	0	0.055045872	0	0	0	0	0	0	0	0	0	0	0	0	0	0	0.210106383	1	0.307539683	0	0	0	0	0	0	0	0	0	0.065454545	0	0	0	0	0	0	0
'Arthritis, Rheumatoid'	0	0.049484536	0	0	0	0	0	0	0	0	0	0	0.048289738	0	0.029126214	0	0	0	0	0	0	0.272727273	0	0	0	0	0	0	0	0.25	0.307539683	1	0.042735043	0	0	0	0	0	0.142857143	0	0	0.030418251	0	0	0	0	0	0	0
'Asthma'	0	0.025369979	0	0	0.172043011	0	0	0	0	0	0	0	0.024742268	0	0	0	0	0	0	0	0	0.058823529	0	0	0	0	0	0	0	0	0	0.042735043	1	0	0	0	0	0	0.111111111	0	0	0	0	0	0	0	0	0	0
'Astrocytoma'	0	0	0.113337508	0	0	0.167286245	0.275471698	0	0.021538462	0.016722408	0.086350975	0	0	0	0	0	0	0	0	0	0	0	0.00979021	0	0	0	0	0	0	0	0	0	0	1	0	0	0	0	0	0	0	0	0	0.03514377	0.020771513	0	0	0	0.021538462
'Atherosclerosis'	0	0	0	0.130790191	0	0	0	0	0	0	0	0	0	0	0	0	0	0	0	0.081355932	0	0	0	0	0.090909091	0.090909091	0.049180328	0.043478261	0.070422535	0	0	0	0	0	1	0.044776119	0	0	0	0	0	0.087804878	0	0	0	0	0	0.132352941	0
'Atrial Fibrillation'	0	0	0	0.183462532	0	0	0	0	0	0	0	0	0	0.039735099	0.075949367	0	0	0	0	0.149206349	0.060606061	0	0	0	0.042253521	0.042253521	0.181818182	0.162162162	0.473684211	0	0	0	0	0	0.044776119	1	0.09375	0	0	0	0	0.037209302	0	0	0	0	0	0.054794521	0
'Atrophy'	0	0	0	0.053521127	0	0	0	0	0	0	0	0	0	0.074074074	0.338028169	0	0	0	0	0.067137809	0.103448276	0	0	0	0	0	0	0	0.117647059	0	0	0	0	0	0	0.09375	1	0	0	0	0	0	0	0	0	0	0	0	0
'Autistic Disorder'	0	0	0	0	0	0	0	0	0	0	0	0	0	0	0	0	0	0	0	0	0	0	0	0.185185185	0	0	0	0	0	0	0	0	0	0	0	0	0	1	0	0	0	0	0	0	0	0	0	0	0
'Autoimmune Diseases'	0	0.117302053	0	0	0	0	0	0	0	0	0	0	0.113314448	0	0	0	0	0	0	0	0	0.230769231	0	0	0	0	0	0	0	0	0	0.142857143	0.111111111	0	0	0	0	0	1	0	0	0	0	0	0	0	0	0	0
'Azoospermia'	0.03875969	0.101827676	0	0	0	0	0	0	0	0	0	0	0.098734177	0.067567568	0	0	0	0	0	0	0	0	0	0	0	0	0	0	0	0	0	0	0	0	0	0	0	0	0	1	0	0	0	0	0.090909091	0	0	0	0
'Barrett Esophagus'	0	0	0	0	0	0	0	0	0	0	0	0	0	0	0	0	0	0	0.040201005	0	0	0	0.121137206	0	0	0	0	0	0	0	0	0	0	0	0	0	0	0	0	0	1	0	0.416666667	0.111111111	0	0	0	0	0
'Behcet Syndrome'	0	0	0	0.11342155	0	0	0	0	0	0	0	0	0	0	0.07860262	0	0	0	0	0.078774617	0	0	0	0	0.084507042	0.084507042	0.039408867	0.03652968	0.053811659	0	0.065454545	0.030418251	0	0	0.087804878	0.037209302	0	0	0	0	0	1	0	0	0	0	0	0.110599078	0
'Biliary Atresia'	0	0	0	0	0	0	0	0	0	0	0	0	0	0	0	0	0	0	0.040201005	0	0	0	0.066749073	0	0	0	0	0	0	0	0	0	0	0	0	0	0	0	0	0	0.416666667	0	1	0.244444444	0	0	0	0	0
'Biliary Tract Neoplasms'	0	0	0.087033748	0	0	0.04109589	0.055555556	0	0.103448276	0.093167702	0.078534031	0	0	0	0	0	0	0	0	0	0	0	0.20630749	0	0	0	0	0	0	0	0	0	0	0.03514377	0	0	0	0	0	0	0.111111111	0	0.244444444	1	0.1	0	0	0	0.103448276
'Bladder Neoplasms'	0.038461538	0.057208238	0.055462185	0	0	0.025316456	0.038461538	0	0.064516129	0.052023121	0.044334975	0	0.055679287	0.154285714	0	0	0	0	0	0	0	0	0.033374536	0	0	0	0	0	0	0	0	0	0	0.020771513	0	0	0	0	0	0.090909091	0	0	0	0.1	1	0	0	0	0.064516129
'Brain Injuries'	0	0	0.149019608	0.022988506	0.095238095	0	0	0	0	0	0	0	0.187082405	0	0	0.247311828	0	0.110091743	0	0.027548209	0	0	0	0	0	0	0	0	0	0	0	0	0	0	0	0	0	0	0	0	0	0	0	0	0	1	1	0.247058824	0.301075269
'Brain Injury'	0	0	0.149019608	0.022988506	0.095238095	0	0	0	0	0	0	0	0.187082405	0	0	0.247311828	0	0.110091743	0	0.027548209	0	0	0	0	0	0	0	0	0	0	0	0	0	0	0	0	0	0	0	0	0	0	0	0	0	1	1	0.247058824	0.301075269
'Brain Ischemia'	0	0	0.095711622	0.168797954	0	0	0	0	0	0	0	0	0.138271605	0	0	0.195121951	0	0.091836735	0	0.131661442	0	0	0	0	0.125	0.125	0.059701493	0.053333333	0.077922078	0	0	0	0	0	0.132352941	0.054794521	0	0	0	0	0	0.110599078	0	0	0	0.247058824	0.247058824	1	0.256097561
'Brain Neoplasms'	0	0	0.327576281	0.023640662	0	0.026315789	0.04	0	0.066666667	0.053892216	0.045685279	0	0.19221968	0	0	0.255555556	0	0.113207547	0	0.028490028	0	0	0.034394904	0	0	0	0	0	0	0	0	0	0	0.021538462	0	0	0	0	0	0	0	0	0	0.103448276	0.064516129	0.301075269	0.301075269	0.256097561	1
'Breast Neoplasms'	0	0	0.143872114	0	0	0.068493151	0.083333333	0	0.172413793	0.167701863	0.141361257	0	0	0	0.105882353	0	0	0	0	0	0	0	0.130091984	0	0	0	0	0	0	0	0.083333333	0.039215686	0	0.060702875	0	0	0	0	0	0	0	0.105726872	0	0.214285714	0.166666667	0	0	0	0.172413793
'Burkitt Lymphoma'	0	0.080213904	0.067075844	0	0	0.086363636	0.114678899	0.158878505	0.036290323	0.034042553	0.060377358	0	0.05061082	0	0	0	0	0	0.024904215	0	0	0.044392523	0.02743614	0	0	0	0	0	0	0	0	0.034172662	0.012867647	0.075921909	0	0	0	0	0.084951456	0	0	0	0	0.045454545	0.035433071	0	0	0	0.036290323
'Burns'	0	0	0	0	0.166666667	0	0	0	0	0	0	0	0	0	0	0	0	0	0	0	0	0	0	0	0	0	0	0	0	0	0	0	0	0	0	0	0	0	0	0	0	0	0	0	0	0.194444444	0.194444444	0	0
'Carcinoma'	0	0	0.2251169	0	0	0.344262295	0.466666667	0	0.04	0.03649635	0.209580838	0	0	0	0	0	0	0	0	0	0	0	0.02556391	0	0	0	0	0	0	0	0	0	0	0.275471698	0	0	0	0	0	0	0	0	0	0.055555556	0.038461538	0	0	0	0.04
'Carcinoma, Basal Cell'	0	0	0.137111517	0	0	0.428571429	0.304347826	0	0.023809524	0.019354839	0.243243243	0	0	0	0	0	0	0	0	0	0	0	0.012211669	0	0	0	0	0	0	0	0	0	0	0.149501661	0	0	0	0	0	0	0	0	0	0.037037037	0.022988506	0	0	0	0.023809524
'Carcinoma, Ductal, Breast'	0	0	0.165068147	0	0	0.265753425	0.235457064	0	0.09263658	0.083544304	0.296703297	0	0	0	0.05811138	0	0	0	0	0	0	0	0.062844542	0	0	0	0	0	0	0	0.047524752	0.024948025	0	0.119170984	0	0	0	0	0	0	0	0.068311195	0	0.124694377	0.090069284	0	0	0	0.09263658
'Carcinoma, Ehrlich Tumor'	0	0	0.169501466	0	0	0.459459459	0.342465753	0	0.068181818	0.067484663	0.274611399	0	0	0	0	0	0	0	0	0	0	0	0.053315995	0	0	0	0	0	0	0	0	0	0	0.192429022	0	0	0	0	0	0	0	0	0	0.082352941	0.065934066	0	0	0	0.068181818
'Carcinoma, Embryonal'	0	0	0.096860387	0	0	0.147540984	0.2	0	0.04	0.03649635	0.089820359	0	0	0	0	0	0	0	0	0	0	0	0.02556391	0	0	0	0	0	0	0	0	0	0	0.260377358	0	0	0	0	0	0	0	0	0	0.055555556	0.038461538	0	0	0	0.04
'Carcinoma, Endometrioid'	0.023504274	0.047217538	0.202158572	0	0	0.201271186	0.16025641	0	0.160984848	0.133466135	0.332740214	0	0.046280992	0.049407115	0	0	0	0	0	0	0	0	0.04014273	0	0	0	0	0	0	0	0	0	0	0.073022312	0	0	0	0	0	0.076131687	0	0	0	0.087209302	0.177777778	0	0	0	0.0625
'Carcinoma, Hepatocellular'	0	0	0.135164243	0	0	0.281437126	0.224242424	0	0.066666667	0.054945055	0.330188679	0	0	0	0	0	0	0	0	0	0	0	0.105325444	0	0	0	0	0	0	0	0	0	0	0.098591549	0	0	0	0	0	0	0.07960199	0	0.07960199	0.291005291	0.064676617	0	0	0	0.066666667
'Carcinoma, Neuroendocrine'	0	0	0.095104108	0	0	0.286624204	0.225806452	0	0.016216216	0.011627907	0.306930693	0	0	0	0	0	0	0	0	0	0	0	0.00621118	0	0	0	0	0	0	0	0	0	0	0.235820896	0	0	0	0	0	0	0	0	0	0.027932961	0.015706806	0	0	0	0.016216216
'Carcinoma, Non-Small-Cell Lung'	0	0	0.039316239	0	0.127853881	0.017828201	0.031198686	0	0.04526749	0.031019202	0.026348808	0	0	0	0	0	0	0	0	0	0	0	0.01511335	0	0	0	0	0	0	0	0	0	0.237575758	0.013657056	0	0	0	0	0	0	0	0	0	0.080851064	0.043824701	0	0	0	0.04526749
'Carcinoma, Oral'	0	0	0	0	0	0	0	0	0	0	0	0	0	0	0	0	0	0	0	0	0	0	0	0	0	0	0	0	0	0	0	0	0	0	0	0	0	0	0	0	0	0	0	0	0	0	0	0	0
'Carcinoma, Renal Cell'	0.029411765	0.032258065	0.11544544	0	0	0.261627907	0.205882353	0	0.045	0.032085561	0.304147465	0	0.031446541	0.095238095	0	0	0	0	0	0	0	0	0.01734104	0	0	0	0	0	0	0	0	0	0	0.084931507	0	0	0	0	0	0.055865922	0	0	0	0.077319588	0.349514563	0	0	0	0.045
'Carcinoma, Small Cell'	0	0	0.14871117	0	0	0.483870968	0.344262295	0	0.026315789	0.021582734	0.266272189	0	0	0	0	0	0	0	0	0	0	0	0.013372957	0	0	0	0	0	0	0	0	0	0	0.167286245	0	0	0	0	0	0	0	0	0	0.04109589	0.025316456	0	0	0	0.026315789
'Carcinoma, Squamous Cell'	0	0	0.137111517	0	0	0.428571429	0.304347826	0	0.023809524	0.019354839	0.243243243	0	0	0	0	0	0	0	0	0	0	0	0.012211669	0	0	0	0	0	0	0	0	0	0	0.149501661	0	0	0	0	0	0	0	0	0	0.037037037	0.022988506	0	0	0	0.023809524
'Cardiomegaly'	0	0	0	0.231143552	0	0	0	0	0	0	0	0	0	0.036809816	0.211764706	0	0	0	0	0.209439528	0.055555556	0	0	0	0.064935065	0.064935065	0.25	0.225	0.365853659	0	0	0	0	0	0.068493151	0.282051282	0.257142857	0	0	0	0	0.052863436	0	0	0	0	0	0.075949367	0
'Cardiomyopathies'	0	0	0	0.236619718	0	0	0	0	0	0	0	0	0	0	0	0	0	0	0	0.212014134	0	0	0	0	0.079365079	0.079365079	0.310344828	0.272727273	0.352941176	0	0	0	0	0	0.084745763	0.28125	0	0	0	0	0	0.060301508	0	0	0	0	0	0.092307692	0
'Cardiomyopathy, Dilated'	0	0	0	0.158392435	0	0	0	0	0	0	0	0	0	0.023668639	0.170454545	0	0	0	0	0.122507123	0.04	0	0	0	0.0375	0.0375	0.16	0.144578313	0.270588235	0	0	0	0	0	0.039473684	0.185185185	0.205479452	0	0	0	0	0.034334764	0	0	0	0	0	0.048780488	0
'Cardiomyopathy, Hypertrophic'	0	0	0	0.152424942	0	0	0	0	0	0	0	0	0	0	0	0	0	0	0	0.11634349	0	0	0	0	0.042424242	0.042424242	0.303225806	0.391812865	0.222857143	0	0	0	0	0	0.044585987	0.161676647	0	0	0	0	0	0.037815126	0	0	0	0	0	0.053254438	0
'Cardiovascular Diseases'	0	0	0	0	0	0	0	0	0	0	0	0	0	0	0	0	0	0	0	0	0	0	0	0	0	0	0	0	0	0	0	0	0	0	0	0	0	0	0	0	0	0	0	0	0	0	0	0	0
'Carotid Artery Diseases'	0	0	0.095711622	0.168797954	0	0	0	0	0	0	0	0	0.138271605	0	0	0.195121951	0	0.091836735	0	0.131661442	0	0	0	0	0.125	0.125	0.059701493	0.053333333	0.077922078	0	0	0	0	0	0.132352941	0.054794521	0	0	0	0	0	0.110599078	0	0	0	0.247058824	0.247058824	0.567567568	0.256097561
'Cataract'	0	0	0	0	0	0	0	0	0	0	0	0	0	0	0	0	0	0	0	0	0	0	0	0	0	0	0	0	0	0	0	0	0	0	0	0	0	0	0	0	0	0.045226131	0	0	0	0	0	0	0
'Central Nervous System Diseases'	0	0	0.095645967	0.100294985	0	0	0	0	0	0	0	0	0.101983003	0	0	0.15942029	0	0.117647059	0	0.127340824	0	0	0	0	0	0	0	0	0	0	0	0	0	0	0	0	0	0	0	0	0	0	0	0	0	0.138888889	0.138888889	0.147540984	0.144927536
'Cerebellar Neoplasms'	0	0	0.226798462	0.018018018	0	0.015384615	0.028037383	0	0.039370079	0.025352113	0.021686747	0	0.152838428	0	0	0.204724409	0	0.094382022	0	0.021505376	0	0	0.010882709	0	0	0	0	0	0	0	0	0	0	0.011560694	0	0	0	0	0	0	0	0	0	0.073170732	0.038167939	0.249363868	0.249363868	0.200573066	0.454068241
'Cerebral Hemorrhage'	0	0	0.058298632	0.144254279	0	0	0	0	0	0	0	0	0.09929078	0.024691358	0.059171598	0.144508671	0	0.073170732	0	0.103857567	0.041958042	0	0	0	0.078431373	0.078431373	0.041958042	0.037735849	0.245398773	0	0	0	0	0	0.082758621	0.15483871	0.071942446	0	0	0	0	0.079646018	0	0	0	0.195530726	0.195530726	0.401273885	0.202312139
'Cerebral Infarction'	0	0	0.043397396	0.114795918	0	0	0	0	0	0	0	0	0.086206897	0	0	0.130699088	0	0.06870229	0	0.065625	0	0	0	0	0.062283737	0.062283737	0.037174721	0.033222591	0.058252427	0	0	0	0	0	0.065934066	0.034129693	0	0	0	0	0	0.068965517	0	0	0	0.184750733	0.184750733	0.353535354	0.191489362
'Cerebral Ischemia'	0	0	0.095711622	0.168797954	0	0	0	0	0	0	0	0	0.138271605	0	0	0.195121951	0	0.091836735	0	0.131661442	0	0	0	0	0.125	0.125	0.059701493	0.053333333	0.077922078	0	0	0	0	0	0.132352941	0.054794521	0	0	0	0	0	0.110599078	0	0	0	0.247058824	0.247058824	1	0.256097561
'Cervical Intraepithelial Neoplasia'	0	0	0.111111111	0	0	0.36	0.284552846	0	0.019607843	0.014285714	0.176470588	0	0	0	0	0	0	0	0	0	0	0	0.007385524	0	0	0	0	0	0	0	0	0	0	0.114391144	0	0	0	0	0	0	0	0	0	0.034013605	0.018867925	0	0	0	0.019607843
'Cervical Neoplasms'	0.032051282	0.061784897	0.042016807	0	0	0.018987342	0.032051282	0	0.048387097	0.034682081	0.02955665	0	0.06013363	0.057142857	0	0	0	0	0	0	0	0	0.018541409	0	0	0	0	0	0	0	0	0	0	0.014836795	0	0	0	0	0	0.109090909	0	0	0	0.083333333	0.1875	0	0	0	0.048387097
'Child Development Disorders, Pervasive'	0	0	0	0	0	0	0	0	0	0	0	0	0	0	0	0	0	0	0	0	0	0	0	0.230769231	0	0	0	0	0	0	0	0	0	0	0	0	0	0.310344828	0	0	0	0	0	0	0	0	0	0	0
'Chlamydia Infections'	0.027932961	0.246376812	0	0	0	0	0	0.068571429	0	0	0	0	0.208080808	0.050505051	0	0	0	0	0	0	0	0	0	0	0	0	0	0	0	0	0.045816733	0	0	0	0	0	0	0	0	0.138297872	0	0	0	0	0.069767442	0	0	0	0
'Cholangiocarcinoma'	0	0	0.111111111	0	0	0.36	0.284552846	0	0.019607843	0.014285714	0.364705882	0	0	0	0	0	0	0	0	0	0	0	0.007385524	0	0	0	0	0	0	0	0	0	0	0.114391144	0	0	0	0	0	0	0	0	0	0.034013605	0.018867925	0	0	0	0.019607843
'Cholesteatoma'	0	0	0	0	0	0	0	0	0	0	0	0	0	0	0.123287671	0	0	0	0	0	0	0	0	0	0	0	0	0	0	0	0.09375	0.044444444	0	0	0	0	0	0	0	0	0	0.118226601	0	0	0	0	0	0	0
'Chondrodysplasia Punctata'	0	0	0	0	0	0	0	0	0	0	0	0	0	0	0	0	0	0	0	0	0	0	0	0	0	0	0	0	0	0.084745763	0.06443299	0.076923077	0	0	0	0	0	0	0	0	0	0	0	0	0	0	0	0	0
'Chordoma'	0	0	0.096860387	0	0	0.147540984	0.2	0	0.04	0.03649635	0.089820359	0	0	0	0	0	0	0	0	0	0	0	0.02556391	0	0	0	0	0	0	0	0	0	0	0.260377358	0	0	0	0	0	0	0	0	0	0.055555556	0.038461538	0	0	0	0.04
'Choriocarcinoma'	0.101941748	0.013035382	0.11395881	0	0	0.264423077	0.218446602	0	0.038135593	0.035874439	0.28458498	0	0.012750455	0.017777778	0	0	0	0	0	0	0	0	0.028741328	0	0	0	0	0	0	0	0	0	0	0.180778032	0	0	0	0	0	0.018604651	0	0	0	0.047826087	0.05785124	0	0	0	0.038135593
'Cicatrix'	0	0	0	0.03030303	0	0	0	0	0	0	0	0	0	0.043165468	0.082191781	0	0	0	0	0.037800687	0.066666667	0	0	0	0	0	0	0	0.257142857	0	0	0	0	0	0	0.181818182	0.103448276	0	0	0	0	0	0	0	0	0	0	0	0
'Cocaine-Related Disorders'	0	0	0	0	0	0	0	0	0	0	0	0	0	0	0	0	0	0	0	0	0	0	0	0	0	0	0	0	0	0	0	0	0	0	0	0	0	0	0	0	0	0	0	0	0	0	0	0	0
'Colitis'	0	0	0	0	0	0	0	0	0	0	0	0	0	0	0	0	0	0	0	0	0	0	0.287898089	0	0	0	0	0	0	0	0	0	0	0	0	0	0	0	0	0	0.204301075	0	0.096774194	0.08045977	0	0	0	0	0
'Colitis, Ulcerative'	0	0	0	0	0	0	0	0	0	0	0	0	0	0	0	0	0	0	0	0	0	0	0.209891435	0	0	0	0	0	0	0	0	0	0	0	0	0	0	0	0	0	0.147208122	0	0.076142132	0.059459459	0	0	0	0	0
'Colon Neoplasms'	0	0	0.036863663	0	0	0.016835017	0.030716724	0	0.042492918	0.027522936	0.023255814	0	0	0	0	0	0	0	0	0	0	0	0.501945525	0	0	0	0	0	0	0	0	0	0	0.012578616	0	0	0	0	0	0	0.126027397	0	0.071232877	0.237536657	0.04109589	0	0	0	0.042492918
'Colonic Neoplasms'	0	0	0.036863663	0	0	0.016835017	0.030716724	0	0.042492918	0.027522936	0.023255814	0	0	0	0	0	0	0	0	0	0	0	0.501945525	0	0	0	0	0	0	0	0	0	0	0.012578616	0	0	0	0	0	0	0.126027397	0	0.071232877	0.237536657	0.04109589	0	0	0	0.042492918
'Colorectal Neoplasms'	0	0	0.039703547	0	0	0.01754386	0.029585799	0	0.045226131	0.032258065	0.027777778	0	0	0	0	0	0	0	0	0	0	0	0.516840883	0	0	0	0	0	0	0	0	0	0	0.013774105	0	0	0	0	0	0	0.126829268	0	0.068292683	0.233160622	0.043902439	0	0	0	0.045226131
'Colorectal Neoplasms, Hereditary Nonpolyposis'	0	0	0.05718145	0	0	0.049411765	0.059382423	0	0.064449064	0.054945055	0.048543689	0	0	0	0	0	0.114014252	0.066055046	0.094674556	0	0	0	0.407984421	0	0	0	0	0	0	0	0	0	0	0.044843049	0	0	0	0	0	0	0.125760649	0	0.085192698	0.206823028	0.062880325	0	0	0	0.064449064
'Coronary Artery Disease'	0	0	0	0.340425532	0	0	0	0	0	0	0	0	0	0	0	0	0	0	0	0.205128205	0	0	0	0	0.075	0.075	0.12	0.108433735	0.176470588	0	0	0	0	0	0.394736842	0.111111111	0	0	0	0	0	0.077253219	0	0	0	0	0	0.109756098	0
'Creutzfeldt-Jakob Syndrome'	0	0.022271715	0.101472995	0.031319911	0	0	0	0	0	0	0	0	0.299349241	0	0	0.4375	0	0.169642857	0	0.037333333	0	0	0	0	0	0	0	0	0	0	0.019230769	0	0	0	0	0	0	0	0	0	0	0	0	0	0	0.232323232	0.232323232	0.181818182	0.239583333
'Crohn Disease'	0	0	0	0	0	0	0	0	0	0	0	0	0	0	0	0	0	0	0	0	0	0	0.139007092	0	0	0	0	0	0	0	0	0	0	0	0	0	0	0	0	0	0.156626506	0	0.084337349	0.064935065	0	0	0	0	0
'Cryptosporidium'	0	0	0	0	0	0	0	0	0	0	0	0	0	0	0	0	0	0	0	0	0	0	0	0	0	0	0	0	0	0	0	0	0	0	0	0	0	0	0	0	0	0	0	0	0	0	0	0	0
'Cystic Fibrosis'	0	0	0	0	0.1875	0	0	0	0	0	0	0	0	0	0	0	0	0	0.161434978	0	0	0	0.04198895	0	0	0	0	0	0	0	0	0	0.188034188	0	0	0	0	0	0	0	0.148148148	0	0.148148148	0.078431373	0	0	0	0	0
'Cystitis, Interstitial'	0.04	0.04	0	0	0	0	0	0	0	0	0	0	0.03875969	0.125	0	0	0	0	0	0	0	0	0	0	0	0	0	0	0	0	0	0	0	0	0	0	0	0	0	0.074626866	0	0	0	0	0.316770186	0	0	0	0
'Dementia'	0	0	0.177688711	0.027548209	0	0	0	0	0	0	0	0	0.222811671	0	0	0.306666667	0	0.131868132	0	0.034364261	0	0	0	0	0	0	0	0	0	0	0	0	0	0	0	0	0	0	0	0	0	0	0	0	0	0.358974359	0.358974359	0.313432836	0.373333333
'Demyelinating Diseases'	0	0	0.095645967	0.100294985	0	0	0	0	0	0	0	0	0.101983003	0	0	0.15942029	0	0.117647059	0	0.127340824	0	0	0	0	0	0	0	0	0	0	0	0	0	0	0	0	0	0	0	0	0	0	0	0	0	0.138888889	0.138888889	0.147540984	0.144927536
'Dermatitis, Atopic'	0	0.031434185	0	0	0	0	0	0	0	0	0	0	0.030710173	0	0.082568807	0	0	0	0.10212766	0	0	0.063829787	0	0	0	0	0	0	0	0	0.068181818	0.079365079	0.170731707	0	0	0	0	0	0.111111111	0	0.035087719	0.087272727	0.035087719	0	0	0	0	0	0
'Diabetes Complications'	0	0	0.060875079	0	0	0	0	0	0.075	0.068027211	0.056497175	0	0	0	0	0	0.138461538	0.0625	0	0	0	0	0	0	0	0	0	0	0	0	0	0	0	0	0	0	0	0	0	0	0	0	0	0	0	0	0	0	0
'Diabetes Mellitus'	0	0	0.098461538	0	0	0	0	0	0.120481928	0.117647059	0.098360656	0	0	0	0	0	0.176470588	0.090909091	0	0	0	0	0	0	0	0	0	0	0	0	0	0	0	0	0	0	0	0	0	0	0	0	0	0	0	0	0	0	0
'Diabetes Mellitus, Type 1'	0	0.055427252	0.054267948	0	0	0	0	0	0.065217391	0.058479532	0.049751244	0	0.053932584	0	0	0	0.116883117	0.055555556	0	0	0	0.32	0	0	0	0	0	0	0	0	0	0.224299065	0.048076923	0	0	0	0	0	0.169014085	0	0	0	0	0	0	0	0	0	0
'Diabetes Mellitus, Type 2'	0	0	0.060875079	0	0	0	0	0	0.075	0.068027211	0.056497175	0	0	0	0	0	0.138461538	0.0625	0	0	0	0	0	0	0	0	0	0	0	0	0	0	0	0	0	0	0	0	0	0	0	0	0	0	0	0	0	0	0
'Diabetic Nephropathies'	0.037267081	0.055928412	0.035068493	0	0	0	0	0	0.041884817	0.033707865	0.028846154	0	0.054466231	0.15	0	0	0.093167702	0.040358744	0	0	0	0	0	0	0	0	0	0	0	0	0	0	0	0	0	0	0	0	0	0.088235294	0	0	0	0	0.182741117	0	0	0	0
'Diabetic Retinopathy'	0	0	0.026243849	0.134529148	0	0	0	0	0.031331593	0.022408964	0.019184652	0	0	0	0	0	0.083591331	0.033557047	0	0.096256684	0	0	0	0	0.104956268	0.104956268	0.049535604	0.045070423	0.066115702	0	0	0	0	0	0.110091743	0.04610951	0	0	0	0	0	0.134969325	0	0	0	0	0	0.136752137	0
'Digestive System Neoplasms'	0	0	0.152542373	0	0	0.074626866	0.090909091	0	0.185185185	0.181208054	0.150837989	0	0	0	0	0	0	0	0	0	0	0	0.237026648	0	0	0	0	0	0	0	0	0	0	0.065743945	0	0	0	0	0	0	0.166666667	0	0.166666667	0.384615385	0.178571429	0	0	0	0.185185185
'Distal Myopathies'	0	0	0.01784652	0.019559902	0	0	0	0	0	0	0	0	0.023640662	0	0	0.052023121	0	0.102439024	0.129032258	0.023738872	0	0	0	0	0	0	0	0	0	0.071942446	0.034883721	0.068965517	0	0	0	0	0	0	0	0	0.044692737	0	0.044692737	0	0	0.039106145	0.039106145	0.031847134	0.040462428
'Down Syndrome'	0	0	0.011264721	0.06918239	0	0	0	0	0	0	0	0	0.016293279	0.045918367	0.044334975	0.038647343	0	0.025104603	0.109090909	0.081481481	0.084745763	0	0	0	0	0	0	0	0.045685279	0	0	0	0	0	0	0.026455026	0.052023121	0	0	0	0.112676056	0	0.112676056	0	0	0.028169014	0.028169014	0.020942408	0.028985507
'Drug-Induced Liver Injury'	0	0	0	0	0	0	0	0	0	0	0	0	0	0	0	0	0	0	0	0	0	0	0.051006711	0	0	0	0	0	0	0	0	0	0	0	0	0	0	0	0	0	0.113636364	0	0.113636364	0.097560976	0	0	0	0	0
'Dyslipidemias'	0	0	0	0	0	0	0	0	0	0	0	0	0	0	0	0	0.2	0.098901099	0	0	0	0	0	0	0	0	0	0	0	0	0	0	0	0	0	0	0	0	0	0	0	0	0	0	0	0	0	0	0
'Dyspepsia'	0	0	0	0.090909091	0	0	0	0	0	0	0	0	0	0.129496403	0.082191781	0	0	0	0	0.113402062	0.2	0	0	0	0	0	0	0	0.085714286	0	0	0	0	0	0	0.060606061	0.103448276	0	0	0	0	0	0	0	0	0	0	0	0
'Eclampsia'	0.179104478	0.022900763	0	0.122762148	0	0	0	0	0	0	0	0	0.022222222	0.032679739	0	0	0	0	0	0.07523511	0	0	0	0	0.083333333	0.083333333	0.044776119	0.04	0.064935065	0	0	0	0	0	0.088235294	0.04109589	0	0	0	0.034965035	0	0.082949309	0	0	0.035294118	0	0	0.121621622	0
'Eczema'	0	0	0	0	0	0	0	0	0	0	0	0	0	0	0.111111111	0	0	0	0	0	0	0	0	0	0	0	0	0	0	0	0.086538462	0.040816327	0	0	0	0	0	0	0	0	0	0.109589041	0	0	0	0	0	0	0
'Encephalomyelitis, Autoimmune, Experimental'	0	0.025695931	0.09343832	0.034408602	0	0	0	0	0	0	0	0	0.154488518	0	0	0.174129353	0	0.107296137	0	0.040712468	0	0.179640719	0	0	0	0	0	0	0	0	0	0.12987013	0.017777778	0	0	0	0	0	0.113207547	0	0	0	0	0	0	0.217391304	0.217391304	0.167567568	0.223880597
'Endometrial Neoplasms'	0.035714286	0.066666667	0.045262523	0	0	0.021126761	0.035714286	0	0.052941176	0.038216561	0.032085561	0	0.064748201	0.062893082	0	0	0	0	0	0	0	0	0.020134228	0	0	0	0	0	0	0	0	0	0	0.016393443	0	0	0	0	0	0.120805369	0	0	0	0.091463415	0.204545455	0	0	0	0.052941176
'Endometriosis'	0.066666667	0.17260274	0	0	0	0	0	0	0	0	0	0	0.167108753	0.107913669	0	0	0	0	0	0	0	0	0	0	0	0	0	0	0	0	0	0	0	0	0	0	0	0	0	0.271317829	0	0	0	0	0.115384615	0	0	0	0
'Endomyocardial Fibrosis'	0	0	0	0.165289256	0	0	0	0	0	0	0	0	0	0	0	0	0	0	0	0.12371134	0	0	0	0	0.046153846	0.046153846	0.2	0.176470588	0.257142857	0	0	0	0	0	0.049180328	0.181818182	0	0	0	0	0	0.039408867	0	0	0	0	0	0.059701493	0
'Endothelium, Vascular'	0	0	0	0	0	0	0	0	0	0	0	0	0	0	0	0	0	0	0	0	0	0	0	0	0	0	0	0	0	0	0	0	0	0	0	0	0	0	0	0	0	0	0	0	0	0	0	0	0
'Eosinophilic Esophagitis'	0	0.031936128	0	0	0	0	0	0	0	0	0	0	0.031189084	0	0	0	0	0	0.090909091	0	0	0.065217391	0.044823906	0	0	0	0	0	0	0	0	0.048387097	0.173553719	0	0	0	0	0	0.113636364	0	0.223214286	0	0.0625	0.047169811	0	0	0	0	0
'Ependymoma'	0	0	0.113337508	0	0	0.167286245	0.275471698	0	0.021538462	0.016722408	0.086350975	0	0	0	0	0	0	0	0	0	0	0	0.00979021	0	0	0	0	0	0	0	0	0	0	0.55862069	0	0	0	0	0	0	0	0	0	0.03514377	0.020771513	0	0	0	0.021538462
'Erythropoiesis'	0	0	0	0	0	0	0	0	0	0	0	0	0	0	0	0	0	0	0	0	0	0	0	0	0	0	0	0	0	0	0	0	0	0	0	0	0	0	0	0	0	0	0	0	0	0	0	0	0
'Esophageal Neoplasms'	0	0	0.099439062	0	0	0.044444444	0.056179775	0	0.115384615	0.107692308	0.093333333	0	0	0	0	0	0	0	0	0	0	0	0.277591973	0	0	0	0	0	0	0	0	0	0	0.039370079	0	0	0	0	0	0	0.299065421	0	0.074766355	0.326732673	0.112149533	0	0	0	0.115384615
'Esophagus'	0	0	0	0	0	0	0	0	0	0	0	0	0	0	0	0	0	0	0	0	0	0	0	0	0	0	0	0	0	0	0	0	0	0	0	0	0	0	0	0	0	0	0	0	0	0	0	0	0
'Eye Abnormalities'	0	0	0	0	0	0	0	0	0	0	0	0	0	0	0	0	0	0	0.068571429	0	0	0	0	0	0	0	0	0	0	0	0	0	0	0	0	0	0	0	0	0	0.214285714	0.079069767	0.214285714	0	0	0	0	0	0
'Fanconi Anemia'	0	0	0	0	0	0	0	0	0	0	0	0	0	0	0	0	0.143712575	0.07860262	0.238095238	0	0	0	0	0	0	0	0	0	0	0	0	0	0	0	0	0	0	0	0	0	0.039408867	0	0.039408867	0	0	0	0	0	0
'Fatty Liver'	0	0	0	0	0	0	0	0	0	0	0	0	0	0	0	0	0	0	0	0	0	0	0.058551618	0	0	0	0	0	0	0	0	0	0	0	0	0	0	0	0	0	0.131578947	0	0.131578947	0.114285714	0	0	0	0	0
'Fatty Liver, Alcoholic'	0	0	0	0	0	0	0	0	0	0	0	0	0	0	0	0	0	0	0	0	0	0	0.027465668	0.11971831	0	0	0	0	0	0	0	0	0	0	0	0	0	0.032467532	0	0	0.084210526	0	0.084210526	0.06741573	0	0	0	0	0
'Fatty Liver, Non-Alcoholic'	0	0	0	0	0	0	0	0	0	0	0	0	0	0	0	0	0	0	0	0	0	0	0	0	0	0	0	0	0	0	0	0	0	0	0	0	0	0	0	0	0	0	0	0	0	0	0	0	0
'Fibroblasts'	0	0	0	0	0	0	0	0	0	0	0	0	0	0	0	0	0	0	0	0	0	0	0	0	0	0	0	0	0	0	0	0	0	0	0	0	0	0	0	0	0	0	0	0	0	0	0	0	0
'Fibrosarcoma'	0	0	0.066887783	0	0	0.093167702	0.132075472	0	0.026455026	0.022727273	0.058252427	0	0	0	0.021621622	0	0	0	0	0	0	0	0.015834348	0	0	0	0	0	0	0	0.017316017	0.082191781	0	0.078717201	0	0	0	0	0	0	0	0.024793388	0	0.038251366	0.025641026	0	0	0	0.026455026
'Fibrosis'	0	0	0	0.053521127	0	0	0	0	0	0	0	0	0	0.074074074	0.112676056	0	0	0	0	0.067137809	0.103448276	0	0	0	0	0	0	0	0.352941176	0	0	0	0	0	0	0.28125	0.142857143	0	0	0	0	0	0	0	0	0	0	0	0
'Focal Epithelial Hyperplasia'	0	0	0	0	0	0	0	0	0	0	0	0	0	0	0	0	0	0	0	0	0	0	0	0	0	0	0	0	0	0	0	0	0	0	0	0	0	0	0	0	0	0.24120603	0	0	0	0	0	0	0
'Fragile X Syndrome'	0	0	0.015143867	0.05785124	0	0	0	0	0	0	0	0	0.020080321	0.037593985	0.041162228	0.09976247	0	0.078350515	0.080536913	0.067961165	0.074792244	0	0	0	0	0	0	0	0.042394015	0	0	0	0	0	0	0.023376623	0.04815864	0	0	0	0.083140878	0	0.083140878	0	0	0.032332564	0.032332564	0.025706941	0.033254157
'Francisella'	0	0	0	0	0	0	0	0	0	0	0	0	0	0	0	0	0	0	0	0	0	0	0	0	0	0	0	0	0	0	0	0	0	0	0	0	0	0	0	0	0	0	0	0	0	0	0	0	0
'Frontotemporal Lobar Degeneration'	0	0	0.100594916	0.031042129	0	0	0	0	0	0	0	0	0.275268817	0	0	0.432989691	0.256097561	0.433628319	0	0.036939314	0	0	0	0	0	0	0	0	0	0	0	0	0	0	0	0	0	0	0	0	0	0	0	0	0	0.23	0.23	0.179775281	0.237113402
'Gastric Neoplasms'	0	0	0.056994819	0	0	0.026315789	0.04	0	0.066666667	0.053892216	0.045685279	0	0	0	0	0	0	0	0	0	0	0	0.256050955	0	0	0	0	0	0	0	0	0	0	0.021538462	0	0	0	0	0	0	0.172043011	0	0.086021505	0.310344828	0.064516129	0	0	0	0.066666667
'Gastritis, Atrophic'	0	0	0	0	0	0	0	0	0	0	0	0	0	0	0	0	0	0	0	0	0	0	0.059574468	0	0	0	0	0	0	0	0	0	0	0	0	0	0	0	0	0	0.156626506	0	0.084337349	0.064935065	0	0	0	0	0
'Gastrointestinal Neoplasms'	0	0	0.087033748	0	0	0.04109589	0.055555556	0	0.103448276	0.093167702	0.078534031	0	0	0	0	0	0	0	0	0	0	0	0.306176084	0	0	0	0	0	0	0	0	0	0	0.03514377	0	0	0	0	0	0	0.244444444	0	0.111111111	0.428571429	0.1	0	0	0	0.103448276
'Gerstmann-Straussler-Scheinker Disease'	0	0.021881838	0.052546917	0.030769231	0	0	0	0	0	0	0	0	0.089552239	0	0	0.183673469	0	0.166666667	0.114832536	0.036553525	0	0	0	0	0	0	0	0	0	0	0.018907563	0	0	0	0	0	0	0	0	0	0.03960396	0	0.03960396	0	0	0.108910891	0.108910891	0.088888889	0.112244898
'Giant Cell Tumors'	0	0	0.060285892	0	0	0.088235294	0.134328358	0	0.024390244	0.01986755	0.049723757	0	0	0	0.0375	0	0	0	0	0	0	0	0.012482663	0	0	0	0	0	0	0	0.029126214	0.12371134	0	0.071672355	0	0	0	0	0	0	0	0.036866359	0	0.037974684	0.023529412	0	0	0	0.024390244
'Glioblastoma'	0	0	0.094049904	0	0	0.140115163	0.251461988	0	0.017377567	0.012048193	0.064194009	0	0	0	0	0	0	0	0	0	0	0	0.005730659	0	0	0	0	0	0	0	0	0	0	0.431616341	0	0	0	0	0	0	0	0	0	0.031198686	0.01674277	0	0	0	0.017377567
'Glioblastoma '	0	0	0.094049904	0	0	0.140115163	0.251461988	0	0.017377567	0.012048193	0.064194009	0	0	0	0	0	0	0	0	0	0	0	0.005730659	0	0	0	0	0	0	0	0	0	0	0.431616341	0	0	0	0	0	0	0	0	0	0.031198686	0.01674277	0	0	0	0.017377567
'Glioma'	0	0	0.14954955	0	0	0.216783217	0.319148936	0	0.029239766	0.025316456	0.127659574	0	0	0	0	0	0	0	0	0	0	0	0.017356475	0	0	0	0	0	0	0	0	0	0	0.478827362	0	0	0	0	0	0	0	0	0	0.042424242	0.028248588	0	0	0	0.029239766
'Glomerulonephritis'	0.04	0.04	0	0	0	0	0	0	0	0	0	0	0.03875969	0.125	0	0	0	0	0	0	0	0	0	0	0	0	0	0	0	0	0	0	0	0	0	0	0	0	0	0.074626866	0	0	0	0	0.167701863	0	0	0	0
'Glomerulonephritis, IGA'	0.03030303	0.08056872	0	0	0	0	0	0	0	0	0	0	0.078341014	0.080597015	0	0	0	0	0	0	0	0.332179931	0	0	0	0	0	0	0	0	0	0.230215827	0.049382716	0	0	0	0	0	0.175824176	0.047619048	0	0	0	0	0.12195122	0	0	0	0
'Gout'	0	0	0	0	0	0	0	0	0	0	0	0	0	0	0.027522936	0	0.09375	0.047244094	0.076595745	0	0	0	0	0	0	0	0	0	0	0.234042553	0.293560606	0.507936508	0	0	0	0	0	0	0	0	0.026315789	0.029090909	0.026315789	0	0	0	0	0	0
'Graft vs Host Disease'	0	0.117302053	0	0	0	0	0	0	0	0	0	0	0.113314448	0	0	0	0	0	0	0	0	0.230769231	0	0	0	0	0	0	0	0	0	0.142857143	0.111111111	0	0	0	0	0	0.333333333	0	0	0	0	0	0	0	0	0	0
'Granulosa Cell Tumor'	0.028132992	0.050387597	0.188005712	0	0	0.065822785	0.097186701	0	0.181818182	0.150588235	0.156701031	0	0.049242424	0.053613054	0	0	0	0	0	0	0	0	0.04033092	0	0	0	0	0	0	0	0	0	0	0.055288462	0	0	0	0	0	0.085574572	0	0	0	0.095671982	0.187904968	0	0	0	0.066518847
'Graves Disease'	0	0.047904192	0.031357178	0	0	0	0	0	0.036697248	0.029268293	0.025531915	0	0.046783626	0	0	0	0	0	0	0	0	0.260869565	0	0	0	0	0	0	0	0	0	0.193548387	0.041322314	0	0	0	0	0	0.136363636	0	0	0.018450185	0	0	0	0	0	0	0
'Hamartoma Syndrome, Multiple'	0	0	0.044578976	0	0	0.061728395	0.075	0	0.052631579	0.050847458	0.043478261	0	0	0	0	0	0	0	0.118226601	0	0	0	0.04	0	0	0	0	0	0	0	0	0	0	0.055072464	0	0	0	0	0	0	0.040816327	0	0.040816327	0.065217391	0.051020408	0	0	0	0.052631579
'Hand, Foot and Mouth Disease'	0	0.086253369	0	0	0	0	0	0.075630252	0	0	0	0	0.041775457	0	0	0	0	0	0	0	0	0	0	0	0	0	0	0	0	0	0	0	0	0	0	0	0	0	0	0	0	0	0	0	0	0	0	0	0
'HBV Infection'	0	0	0	0	0	0	0	0	0	0	0	0	0	0	0	0	0	0	0	0	0	0	0	0	0	0	0	0	0	0	0	0	0	0	0	0	0	0	0	0	0	0	0	0	0	0	0	0	0
'HCMV Infection'	0	0	0	0	0	0	0	0	0	0	0	0	0	0	0	0	0	0	0	0	0	0	0	0	0	0	0	0	0	0	0	0	0	0	0	0	0	0	0	0	0	0	0	0	0	0	0	0	0
'HCV'	0	0	0	0	0	0	0	0	0	0	0	0	0	0	0	0	0	0	0	0	0	0	0	0	0	0	0	0	0	0	0	0	0	0	0	0	0	0	0	0	0	0	0	0	0	0	0	0	0
'Head and Neck Neoplasms'	0	0	0.165870307	0	0	0.084745763	0.103448276	0	0.205479452	0.203007519	0.165644172	0	0	0	0	0	0	0	0	0	0	0	0.152542373	0	0	0	0	0	0	0	0	0	0	0.073929961	0	0	0	0	0	0	0	0	0	0.257142857	0.197368421	0	0	0	0.205479452
'Hearing Loss'	0	0	0.013472137	0.083123426	0	0	0	0	0	0	0	0	0.01946472	0.057692308	0.055214724	0.047904192	0	0.030150754	0	0.101538462	0.109489051	0	0	0	0	0	0	0	0.057324841	0	0	0	0	0	0	0.033557047	0.067669173	0	0	0	0	0	0	0	0	0.034682081	0.034682081	0.026490066	0.035928144
'Heart Defects, Congenital'	0	0	0	0.204379562	0	0	0	0	0	0	0	0	0	0	0	0	0	0	0.042780749	0.17699115	0	0	0	0	0.064935065	0.064935065	0.25	0.225	0.292682927	0	0	0	0	0	0.068493151	0.230769231	0	0	0	0	0.133333333	0.052863436	0.133333333	0	0	0	0	0.075949367	0
'Heart Diseases'	0	0	0	0.12979351	0	0	0	0	0	0	0	0	0	0	0	0	0	0	0	0.134831461	0	0	0	0	0.152542373	0.152542373	0.185185185	0.161290323	0.1875	0	0	0	0	0	0.163636364	0.166666667	0	0	0	0	0	0.104712042	0	0	0	0	0	0.163934426	0
'Heart Failure'	0	0	0	0.236619718	0	0	0	0	0	0	0	0	0	0	0	0	0	0	0	0.212014134	0	0	0	0	0.079365079	0.079365079	0.310344828	0.272727273	0.352941176	0	0	0	0	0	0.084745763	0.28125	0	0	0	0	0	0.060301508	0	0	0	0	0	0.092307692	0
'Helplessness, Learned'	0	0	0	0	0	0	0	0	0	0	0	0	0	0	0	0	0	0	0	0	0	0	0	0	0	0	0	0	0	0	0	0	0	0	0	0	0	0	0	0	0	0	0	0	0	0	0	0	0
'Hemangioma'	0	0	0.096860387	0	0	0.147540984	0.2	0	0.04	0.03649635	0.089820359	0	0	0	0	0	0	0	0	0	0	0	0.02556391	0	0	0	0	0	0	0	0	0	0	0.124528302	0	0	0	0	0	0	0	0	0	0.055555556	0.038461538	0	0	0	0.04
'Hemangiosarcoma'	0	0	0.111111111	0	0	0.157894737	0.2	0	0.044444444	0.041916168	0.106598985	0	0	0	0	0	0	0	0	0	0	0	0.031847134	0	0	0	0	0	0	0	0	0	0	0.138461538	0	0	0	0	0	0	0	0	0	0.057471264	0.043010753	0	0	0	0.044444444
'Hematologic Neoplasms'	0	0	0.146650573	0	0	0.070422535	0.085714286	0	0.176470588	0.171974522	0.144385027	0	0	0	0	0	0	0	0.213114754	0	0	0	0.132885906	0	0	0	0	0	0	0	0	0	0	0.062295082	0	0	0	0	0	0	0	0	0	0.219512195	0.170454545	0	0	0	0.176470588
'Hepatitis'	0	0	0	0	0	0	0	0	0	0	0	0	0	0	0	0	0	0	0	0	0	0	0.058551618	0	0	0	0	0	0	0	0	0	0	0	0	0	0	0	0	0	0.131578947	0	0.131578947	0.114285714	0	0	0	0	0
'Hepatitis B'	0	0.10430839	0	0	0	0	0	0.285714286	0	0	0	0	0.066225166	0	0	0	0	0	0	0	0	0	0.017135863	0	0	0	0	0	0	0	0	0	0	0	0	0	0	0	0	0	0.072164948	0	0.072164948	0.054945055	0	0	0	0	0
'Hepatitis B, Chronic'	0	0.072805139	0	0	0	0	0	0.203592814	0	0	0	0	0.037578288	0	0	0	0	0	0	0	0	0	0.020713464	0	0	0	0	0	0	0	0	0	0	0	0	0	0	0	0	0	0.072463768	0	0.072463768	0.056410256	0	0	0	0	0
'Hepatitis C'	0	0.149659864	0	0	0	0	0	0.12987013	0	0	0	0	0.110375276	0	0	0	0	0	0	0	0	0	0.017135863	0	0	0	0	0	0	0	0	0	0	0	0	0	0	0	0	0	0.072164948	0	0.072164948	0.054945055	0	0	0	0	0
'Hepatitis C, Chronic'	0	0.098501071	0	0	0	0	0	0.083832335	0	0	0	0	0.06263048	0	0	0	0	0	0	0	0	0	0.020713464	0	0	0	0	0	0	0	0	0	0	0	0	0	0	0	0	0	0.072463768	0	0.072463768	0.056410256	0	0	0	0	0
'Hepatitis, Chronic'	0	0	0	0	0	0	0	0	0	0	0	0	0	0	0	0	0	0	0	0	0	0	0.033082707	0	0	0	0	0	0	0	0	0	0	0	0	0	0	0	0	0	0.102564103	0	0.102564103	0.083333333	0	0	0	0	0
'Hepatoblastoma'	0	0	0.096860387	0	0	0.147540984	0.2	0	0.04	0.03649635	0.089820359	0	0	0	0	0	0	0	0	0	0	0	0.02556391	0	0	0	0	0	0	0	0	0	0	0.124528302	0	0	0	0	0	0	0	0	0	0.055555556	0.038461538	0	0	0	0.04
'HEV'	0	0	0	0	0	0	0	0	0	0	0	0	0	0	0	0	0	0	0	0	0	0	0	0	0	0	0	0	0	0	0	0	0	0	0	0	0	0	0	0	0	0	0	0	0	0	0	0	0
'HIV'	0	0	0	0	0	0	0	0	0	0	0	0	0	0	0	0	0	0	0	0	0	0	0	0	0	0	0	0	0	0	0	0	0	0	0	0	0	0	0	0	0	0	0	0	0	0	0	0	0
'HIV Infection'	0.025906736	0.624266145	0	0	0	0	0	0.074074074	0	0	0	0	0.579349904	0.047169811	0	0	0	0	0	0	0	0.084656085	0	0	0	0	0	0	0	0	0.028301887	0.063241107	0.04048583	0	0	0	0	0	0.132596685	0.128712871	0	0	0	0	0.065502183	0	0	0	0
'HIV Infections'	0.025906736	0.624266145	0	0	0	0	0	0.074074074	0	0	0	0	0.579349904	0.047169811	0	0	0	0	0	0	0	0.084656085	0	0	0	0	0	0	0	0	0.028301887	0.063241107	0.04048583	0	0	0	0	0	0.132596685	0.128712871	0	0	0	0	0.065502183	0	0	0	0
'HIV-1'	0	0	0	0	0	0	0	0	0	0	0	0	0	0	0	0	0	0	0	0	0	0	0	0	0	0	0	0	0	0	0	0	0	0	0	0	0	0	0	0	0	0	0	0	0	0	0	0	0
'Hodgkin Disease'	0	0.02962963	0.087507544	0	0	0.126760563	0.171428571	0	0.035294118	0.031847134	0.080213904	0	0.028776978	0	0	0	0	0	0.038251366	0	0	0.073529412	0.022818792	0	0	0	0	0	0	0	0	0.05	0.020618557	0.108196721	0	0	0	0	0.140625	0	0	0	0	0.048780488	0.034090909	0	0	0	0.035294118
'HPV Infection'	0	0	0	0	0	0	0	0	0	0	0	0	0	0	0	0	0	0	0	0	0	0	0	0	0	0	0	0	0	0	0	0	0	0	0	0	0	0	0	0	0	0	0	0	0	0	0	0	0
'Huntington Disease'	0	0	0.092715232	0.077477477	0	0	0	0	0	0	0	0	0.235500879	0.038297872	0.037190083	0.353658537	0	0.147482014	0.092664093	0.089026915	0.069444444	0	0	0	0	0	0	0	0.038135593	0	0	0	0	0	0	0.021929825	0.04245283	0	0	0	0.031746032	0	0.031746032	0	0	0.194444444	0.194444444	0.152173913	0.199186992
'Hyperglycemia'	0	0	0	0	0	0	0	0	0	0	0	0	0	0	0	0	0.2	0.098901099	0	0	0	0	0	0	0	0	0	0	0	0	0	0	0	0	0	0	0	0	0	0	0	0	0	0	0	0	0	0	0
'Hyperlipidemias'	0	0	0	0	0	0	0	0	0	0	0	0	0	0	0	0	0.147540984	0.065217391	0	0	0	0	0	0	0	0	0	0	0	0	0	0	0	0	0	0	0	0	0	0	0	0	0	0	0	0	0	0	0
'Hypertension'	0	0	0	0.236619718	0	0	0	0	0	0	0	0	0	0	0	0	0	0	0	0.212014134	0	0	0	0	0.238095238	0.238095238	0.103448276	0.090909091	0.117647059	0	0	0	0	0	0.254237288	0.09375	0	0	0	0	0	0.180904523	0	0	0	0	0	0.276923077	0
'Hypertrophy'	0	0	0	0.053521127	0	0	0	0	0	0	0	0	0	0.074074074	0.338028169	0	0	0	0	0.067137809	0.103448276	0	0	0	0	0	0	0	0.117647059	0	0	0	0	0	0	0.09375	0.428571429	0	0	0	0	0	0	0	0	0	0	0	0
'Hypertrophy, Left Ventricular'	0	0	0	0.171355499	0	0	0	0	0	0	0	0	0	0.026143791	0.1875	0	0	0	0	0.134796238	0.044776119	0	0	0	0.041666667	0.041666667	0.179104478	0.16	0.298701299	0	0	0	0	0	0.044117647	0.205479452	0.230769231	0	0	0	0	0.036866359	0	0	0	0	0	0.054054054	0
'Hypopharyngeal Neoplasms'	0	0	0.04548211	0	0	0.021276596	0.035971223	0	0.053254438	0.038461538	0.032258065	0	0	0	0	0	0	0	0	0	0	0	0.020242915	0	0	0	0	0	0	0	0	0	0	0.01650165	0	0	0	0	0	0	0	0.054054054	0	0.09202454	0.051428571	0	0	0	0.053254438
'Hypoxia-Ischemia, Brain'	0	0	0.116086235	0.126984127	0	0	0	0	0	0	0	0	0.153846154	0	0	0.206349206	0	0.095022624	0	0.086720867	0	0	0	0	0.071005917	0.071005917	0.037735849	0.034285714	0.055865922	0	0	0	0	0	0.074534161	0.035087719	0	0	0	0	0	0.074380165	0	0	0	0.251282051	0.251282051	0.445086705	0.259259259
'Infertility, Male'	0.044776119	0.165394402	0	0	0	0	0	0	0	0	0	0	0.160493827	0.098039216	0	0	0	0	0	0	0	0	0	0	0	0	0	0	0	0	0	0	0	0	0	0	0	0	0	0.440559441	0	0	0	0	0.117647059	0	0	0	0
'Inflammation'	0	0	0	0.053521127	0	0	0	0	0	0	0	0	0	0.074074074	0.112676056	0	0	0	0	0.067137809	0.103448276	0	0	0	0	0	0	0	0.352941176	0	0	0	0	0	0	0.28125	0.142857143	0	0	0	0	0	0	0	0	0	0	0	0
'Inflammatory Bowel Diseases'	0	0	0	0	0	0	0	0	0	0	0	0	0	0	0	0	0	0	0	0	0	0	0.211248285	0	0	0	0	0	0	0	0	0	0	0	0	0	0	0	0	0	0.186046512	0	0.093023256	0.075	0	0	0	0	0
'Influenza, Human'	0	0.183066362	0	0	0.071428571	0	0	0.078947368	0	0	0	0	0.142538976	0	0	0	0	0	0	0	0	0	0	0	0	0	0	0	0	0	0.059210526	0	0.095238095	0	0	0	0	0	0	0	0	0	0	0	0	0	0	0	0
'Intellectual Disability'	0	0	0.024595469	0.136	0	0	0	0	0	0	0	0	0.030848329	0.082758621	0.065789474	0.064102564	0	0.042553191	0	0.168316832	0.142857143	0	0	0	0	0	0	0	0.068493151	0	0	0	0	0	0	0.043478261	0.081967213	0	0	0	0	0	0	0	0	0.049382716	0.049382716	0.042857143	0.051282051
'Intervertebral Disk'	0	0	0	0	0	0	0	0	0	0	0	0	0	0	0	0	0	0	0	0	0	0	0	0	0	0	0	0	0	0	0	0	0	0	0	0	0	0	0	0	0	0	0	0	0	0	0	0	0
'Intracranial Aneurysm'	0	0	0.054656999	0.173913043	0	0	0	0	0	0	0	0	0.093126386	0	0	0.13368984	0	0.068493151	0	0.142465753	0	0	0	0	0.28742515	0.28742515	0.063694268	0.057803468	0.079096045	0	0	0	0	0	0.150943396	0.059171598	0	0	0	0	0	0.125	0	0	0	0.18134715	0.18134715	0.438596491	0.187165775
'Irritable Bowel Syndrome'	0	0	0	0	0	0	0	0	0	0	0	0	0	0	0	0	0	0	0	0	0	0	0.174298375	0	0	0	0	0	0	0	0	0	0	0	0	0	0	0	0	0	0.144654088	0	0.081761006	0.06122449	0	0	0	0	0
'Ischemia'	0	0	0	0.053521127	0	0	0	0	0	0	0	0	0	0.074074074	0.112676056	0	0	0	0	0.067137809	0.103448276	0	0	0	0	0	0	0	0.352941176	0	0	0	0	0	0	0.28125	0.142857143	0	0	0	0	0	0	0	0	0	0	0	0
'Ischemic Preconditioning'	0	0	0	0	0	0	0	0	0	0	0	0	0	0	0	0	0	0	0	0	0	0	0	0	0	0	0	0	0	0	0	0	0	0	0	0	0	0	0	0	0	0	0	0	0	0	0	0	0
'Keloid'	0	0	0	0.016548463	0	0	0	0	0	0	0	0	0	0.023668639	0.090909091	0	0	0	0	0.01994302	0.04	0	0	0	0	0	0	0	0.176470588	0	0.027027027	0.114285714	0	0	0	0.111111111	0.068493151	0	0	0	0	0.034334764	0	0	0	0	0	0	0
'Keratoconus'	0	0	0	0	0	0	0	0	0	0	0	0	0	0	0	0	0	0	0	0	0	0	0	0	0	0	0	0	0	0	0	0	0	0	0	0	0	0	0	0	0	0.045226131	0	0	0	0	0	0	0
'Kidney Diseases'	0.0625	0.118110236	0	0	0	0	0	0	0	0	0	0	0.114503817	0.306122449	0	0	0	0	0	0	0	0	0	0	0	0	0	0	0	0	0	0	0	0	0	0	0	0	0	0.182481752	0	0	0	0	0.329268293	0	0	0	0
'Kidney Failure, Acute'	0.04	0.04	0	0	0	0	0	0	0	0	0	0	0.03875969	0.125	0	0	0	0	0	0	0	0	0	0	0	0	0	0	0	0	0	0	0	0	0	0	0	0	0	0.074626866	0	0	0	0	0.167701863	0	0	0	0
'Kidney Failure, Chronic'	0.036144578	0.026737968	0	0	0	0	0	0	0	0	0	0	0.025906736	0.094076655	0	0	0	0	0	0	0	0	0	0	0	0	0	0	0	0	0	0	0	0	0	0	0	0	0	0.056179775	0	0	0	0	0.140186916	0	0	0	0
'Kidney Neoplasms'	0.038461538	0.057208238	0.055462185	0	0	0.025316456	0.038461538	0	0.064516129	0.052023121	0.044334975	0	0.055679287	0.154285714	0	0	0	0	0	0	0	0	0.033374536	0	0	0	0	0	0	0	0	0	0	0.020771513	0	0	0	0	0	0.090909091	0	0	0	0.1	0.5	0	0	0	0.064516129
'Laryngeal Neoplasms'	0	0	0.050484447	0	0.063157895	0.022222222	0.033707865	0	0.057692308	0.046153846	0.04	0	0	0	0	0	0	0	0	0	0	0	0.030100334	0	0	0	0	0	0	0	0	0	0.086206897	0.018372703	0	0	0	0	0	0	0	0	0	0.089108911	0.056074766	0	0	0	0.057692308
'Leiomyoma'	0	0	0.064111038	0	0	0.096774194	0.147540984	0	0.026315789	0.021582734	0.053254438	0	0	0	0	0	0	0	0	0	0	0	0.013372957	0	0	0	0	0	0	0	0	0	0	0.078066914	0	0	0	0	0	0	0	0	0	0.04109589	0.025316456	0	0	0	0.026315789
'Leiomyosarcoma'	0	0	0.059110299	0	0	0.085714286	0.130434783	0	0.023809524	0.019354839	0.048648649	0	0	0	0	0	0	0	0	0	0	0	0.012211669	0	0	0	0	0	0	0	0	0	0	0.069767442	0	0	0	0	0	0	0	0	0	0.037037037	0.022988506	0	0	0	0.023809524
'Leprosy'	0	0.010781671	0	0	0	0	0	0	0	0	0	0	0.010443864	0	0	0	0	0	0	0	0	0	0	0	0	0	0	0	0	0	0.007692308	0	0	0	0	0	0	0	0	0	0	0	0	0	0	0	0	0	0
'Leukemia'	0	0	0.164505119	0	0	0.254237288	0.310344828	0	0.068493151	0.067669173	0.165644172	0	0	0	0	0	0	0	0	0	0	0	0.050847458	0	0	0	0	0	0	0	0	0	0	0.221789883	0	0	0	0	0	0	0	0	0	0.085714286	0.065789474	0	0	0	0.068493151
'Leukemia, Acute'	0	0	0	0	0	0	0	0	0	0	0	0	0	0	0	0	0	0	0	0	0	0	0	0	0	0	0	0	0	0	0	0	0	0	0	0	0	0	0	0	0	0	0	0	0	0	0	0	0
'Leukemia, B-Cell'	0	0.029339853	0.057979677	0	0	0.083333333	0.126760563	0	0.023255814	0.018867925	0.047619048	0	0.028503563	0	0	0	0	0	0.037837838	0	0	0.072463768	0.011952191	0	0	0	0	0	0	0	0	0.04950495	0.020408163	0.067961165	0	0	0	0	0.138461538	0	0	0	0	0.036144578	0.02247191	0	0	0	0.023255814
'Leukemia, Biphenotypic, Acute'	0	0.029339853	0.057979677	0	0	0.083333333	0.126760563	0	0.023255814	0.018867925	0.047619048	0	0.028503563	0	0	0	0	0	0.037837838	0	0	0.072463768	0.011952191	0	0	0	0	0	0	0	0	0.04950495	0.020408163	0.067961165	0	0	0	0	0.138461538	0	0	0	0	0.036144578	0.02247191	0	0	0	0.023255814
'Leukemia, lymphoblastic, Acute'	0	0.029339853	0.057979677	0	0	0.083333333	0.126760563	0	0.023255814	0.018867925	0.047619048	0	0.028503563	0	0	0	0	0	0.037837838	0	0	0.072463768	0.011952191	0	0	0	0	0	0	0	0	0.04950495	0.020408163	0.067961165	0	0	0	0	0.138461538	0	0	0	0	0.036144578	0.02247191	0	0	0	0.023255814
'Leukemia, lymphoblastic, Chronic'	0	0.025575448	0.045596502	0	0	0.066666667	0.112781955	0	0.018404908	0.013333333	0.033333333	0	0.024813896	0	0	0	0	0	0.034090909	0	0	0.069767442	0.006973501	0	0	0	0	0	0	0	0	0.046632124	0.016042781	0.051546392	0	0	0	0	0.140495868	0	0	0	0	0.031847134	0.017751479	0	0	0	0.018404908
'Leukemia, Lymphocytic, Chronic, B-Cell'	0	0.025575448	0.045596502	0	0	0.066666667	0.112781955	0	0.018404908	0.013333333	0.033333333	0	0.024813896	0	0	0	0	0	0.034090909	0	0	0.069767442	0.006973501	0	0	0	0	0	0	0	0	0.046632124	0.016042781	0.051546392	0	0	0	0	0.140495868	0	0	0	0	0.031847134	0.017751479	0	0	0	0.018404908
'Leukemia, Myelogenous, Chronic, BCR-ABL Positive'	0	0	0.055333714	0	0	0.077922078	0.118421053	0	0.021978022	0.017751479	0.045226131	0	0	0	0	0	0	0	0.107692308	0	0	0	0.011349306	0	0	0	0	0	0	0	0	0	0	0.063829787	0	0	0	0	0	0	0	0	0	0.034090909	0.021276596	0	0	0	0.021978022
'Leukemia, Myeloid'	0	0	0.096860387	0	0	0.147540984	0.2	0	0.04	0.03649635	0.089820359	0	0	0	0	0	0	0	0	0	0	0	0.02556391	0	0	0	0	0	0	0	0	0	0	0.124528302	0	0	0	0	0	0	0	0	0	0.055555556	0.038461538	0	0	0	0.04
'Leukemia, Myeloid, Acute'	0	0	0.064111038	0	0	0.096774194	0.147540984	0	0.026315789	0.021582734	0.053254438	0	0	0	0	0	0	0	0	0	0	0	0.013372957	0	0	0	0	0	0	0	0	0	0	0.078066914	0	0	0	0	0	0	0	0	0	0.04109589	0.025316456	0	0	0	0.026315789
'Leukemia, Myeloid, Chronic-Phase'	0	0	0.04448507	0	0	0.064285714	0.108695652	0	0.017857143	0.012903226	0.032432432	0	0	0	0	0	0	0	0.099447514	0	0	0	0.006784261	0	0	0	0	0	0	0	0	0	0	0.049833887	0	0	0	0	0	0	0	0	0	0.030864198	0.017241379	0	0	0	0.017857143
'Leukemia, Promyelocytic, Acute'	0	0	0.04799474	0	0	0.072	0.12195122	0	0.019607843	0.014285714	0.035294118	0	0	0	0	0	0	0	0	0	0	0	0.007385524	0	0	0	0	0	0	0	0	0	0	0.055350554	0	0	0	0	0	0	0	0	0	0.034013605	0.018867925	0	0	0	0.019607843
'Leukemia-Lymphoma, Adult T-Cell'	0	0.025575448	0.045596502	0	0	0.066666667	0.112781955	0	0.018404908	0.013333333	0.033333333	0	0.024813896	0	0	0	0	0	0.034090909	0	0	0.069767442	0.006973501	0	0	0	0	0	0	0	0	0.046632124	0.016042781	0.051546392	0	0	0	0	0.140495868	0	0	0	0	0.031847134	0.017751479	0	0	0	0.018404908
'Leukoplakia, Oral'	0	0	0.067910835	0.023354565	0	0.045454545	0.057471264	0	0.078431373	0.068062827	0.058823529	0	0	0.031088083	0.18	0	0	0	0	0.027568922	0.045977011	0	0.048808173	0	0	0	0	0	0.06185567	0	0	0	0	0.040214477	0	0.043010753	0.211764706	0	0	0	0	0.140077821	0	0.111111111	0.076190476	0	0	0	0.078431373
'Lichen Planus, Oral'	0	0	0	0	0	0	0	0	0	0	0	0	0	0	0.052023121	0	0	0	0	0	0	0	0	0	0	0	0	0	0	0	0.095890411	0.024154589	0	0	0	0	0	0	0	0	0	0.273913043	0	0	0	0	0	0	0
'Lipid Metabolism Disorders'	0	0	0	0	0	0	0	0	0	0	0	0	0	0	0	0	0.310344828	0.168539326	0	0	0	0	0	0	0	0	0	0	0	0	0	0	0	0	0	0	0	0	0	0	0	0	0	0	0	0	0	0	0
'Liposarcoma'	0	0	0.059110299	0	0	0.085714286	0.130434783	0	0.023809524	0.019354839	0.048648649	0	0	0	0	0	0	0	0	0	0	0	0.012211669	0	0	0	0	0	0	0	0	0	0	0.069767442	0	0	0	0	0	0	0	0	0	0.037037037	0.022988506	0	0	0	0.023809524
'Liver Cirrhosis'	0	0	0	0	0	0	0	0	0	0	0	0	0	0	0	0	0	0	0	0	0	0	0.058551618	0	0	0	0	0	0	0	0	0	0	0	0	0	0	0	0	0	0.131578947	0	0.131578947	0.114285714	0	0	0	0	0
'Liver Cirrhosis, Biliary'	0	0	0	0	0	0	0	0	0	0	0	0	0	0	0	0	0	0	0	0	0	0	0.032953105	0	0	0	0	0	0	0	0	0	0	0	0	0	0	0	0	0	0.090909091	0	0.251336898	0.177142857	0	0	0	0	0
'Liver Diseases'	0	0	0	0	0	0	0	0	0	0	0	0	0	0	0	0	0	0	0	0	0	0	0.113452188	0	0	0	0	0	0	0	0	0	0	0	0	0	0	0	0	0	0.194444444	0	0.194444444	0.181818182	0	0	0	0	0
'Liver Diseases, Alcoholic'	0	0	0	0	0	0	0	0	0	0	0	0	0	0	0	0	0	0	0	0	0	0	0.047919294	0.128571429	0	0	0	0	0	0	0	0	0	0	0	0	0	0.039473684	0	0	0.106382979	0	0.106382979	0.090909091	0	0	0	0	0
'Liver Failure'	0	0	0	0	0	0	0	0	0	0	0	0	0	0	0	0	0	0	0	0	0	0	0.033082707	0	0	0	0	0	0	0	0	0	0	0	0	0	0	0	0	0	0.102564103	0	0.102564103	0.083333333	0	0	0	0	0
'Liver Neoplasms'	0	0	0.087033748	0	0	0.04109589	0.055555556	0	0.103448276	0.093167702	0.078534031	0	0	0	0	0	0	0	0	0	0	0	0.20630749	0	0	0	0	0	0	0	0	0	0	0.03514377	0	0	0	0	0	0	0.111111111	0	0.111111111	0.428571429	0.1	0	0	0	0.103448276
'Long QT Syndrome'	0	0	0	0.158836689	0	0	0	0	0	0	0	0	0	0.033149171	0.063829787	0	0	0	0.029268293	0.125333333	0.049382716	0	0	0	0.034883721	0.034883721	0.148148148	0.134831461	0.395604396	0	0	0	0	0	0.036585366	0.459770115	0.075949367	0	0	0	0.090909091	0.032653061	0.090909091	0	0	0	0	0.045454545	0
'Lung Diseases'	0	0	0	0	0.166666667	0	0	0	0	0	0	0	0	0	0	0	0	0	0	0	0	0	0	0	0	0	0	0	0	0	0	0	0.172839506	0	0	0	0	0	0	0	0	0	0	0	0	0	0	0	0
'Lung Diseases, Interstitial'	0	0	0	0	0.28125	0	0	0	0	0	0	0	0	0	0	0	0	0	0	0	0	0	0	0	0	0	0	0	0	0	0	0	0.258823529	0	0	0	0	0	0	0	0	0	0	0	0	0	0	0	0
'Lung Neoplasms'	0	0	0.058064516	0	0.227848101	0.027027027	0.04109589	0	0.068181818	0.055214724	0.046632124	0	0	0	0	0	0	0	0	0	0	0	0.035110533	0	0	0	0	0	0	0	0	0	0.22	0.022082019	0	0	0	0	0	0	0	0	0	0.105882353	0.065934066	0	0	0	0.068181818
'Lupus Erythematosus, Systemic'	0	0.059259259	0	0	0	0	0	0	0	0	0	0	0.057553957	0	0.060240964	0	0	0	0	0	0	0.352941176	0	0	0	0	0	0	0	0	0.047169811	0.42	0.051546392	0	0	0	0	0	0.1875	0	0	0.053811659	0	0	0	0	0	0	0
'Lupus Nephritis'	0.027355623	0.057268722	0	0	0	0	0	0	0	0	0	0	0.055793991	0.073569482	0.031496063	0	0	0	0	0	0	0.224299065	0	0	0	0	0	0	0	0	0.025369979	0.267260579	0.027459954	0	0	0	0	0	0.131147541	0.043227666	0	0.032323232	0	0	0.112219451	0	0	0	0
'Lupus Vulgaris'	0	0.039239001	0	0	0	0	0	0	0	0	0	0	0.038150289	0	0.051798561	0	0	0	0	0	0	0	0	0	0	0	0	0	0	0	0.071672355	0.024067389	0	0	0	0	0	0	0	0	0	0.065005417	0	0	0	0	0	0	0
'Lymphoma'	0	0.036613272	0.135014006	0	0	0.189873418	0.230769231	0	0.053763441	0.052023121	0.133004926	0	0.035634744	0	0	0	0	0	0.045226131	0	0	0.078947368	0.0407911	0	0	0	0	0	0	0	0	0.055555556	0.028571429	0.169139466	0	0	0	0	0.138888889	0	0	0	0	0.066666667	0.052083333	0	0	0	0.053763441
'Lymphoma, B-Cell'	0	0.025706941	0.0608914	0	0	0.089552239	0.136363636	0	0.024691358	0.020134228	0.05027933	0	0.024937656	0	0	0	0	0	0.034285714	0	0	0.0703125	0.012622721	0	0	0	0	0	0	0	0	0.046875	0.016129032	0.07266436	0	0	0	0	0.141666667	0	0	0	0	0.038461538	0.023809524	0	0	0	0.024691358
'Lymphoma, Extranodal NK-T-Cell'	0	0.023622047	0.046764894	0	0	0.069230769	0.1171875	0	0.018987342	0.013793103	0.034285714	0	0.022900763	0	0	0	0	0	0.032163743	0	0	0.068548387	0.007173601	0	0	0	0	0	0	0	0	0.045212766	0.013736264	0.053380783	0	0	0	0	0.142241379	0	0	0	0	0.032894737	0.018292683	0	0	0	0.018987342
'Lymphoma, Large B-Cell, Diffuse'	0	0.023622047	0.046764894	0	0	0.069230769	0.1171875	0	0.018987342	0.013793103	0.034285714	0	0.022900763	0	0	0	0	0	0.032163743	0	0	0.068548387	0.007173601	0	0	0	0	0	0	0	0	0.045212766	0.013736264	0.053380783	0	0	0	0	0.142241379	0	0	0	0	0.032894737	0.018292683	0	0	0	0.018987342
'Lymphoma, Large-Cell, Anaplastic'	0	0.023861171	0.064327485	0	0	0.088235294	0.125	0	0.025252525	0.021621622	0.055813953	0	0.023255814	0	0	0	0	0	0.030805687	0	0	0.057926829	0.015169195	0	0	0	0	0	0	0	0	0.041666667	0.015765766	0.074792244	0	0	0	0	0.112179487	0	0	0	0	0.036458333	0.024509804	0	0	0	0.025252525
'Lymphoma, Mantle-Cell'	0	0.025706941	0.0608914	0	0	0.089552239	0.136363636	0	0.024691358	0.020134228	0.05027933	0	0.024937656	0	0	0	0	0	0.034285714	0	0	0.0703125	0.012622721	0	0	0	0	0	0	0	0	0.046875	0.016129032	0.07266436	0	0	0	0	0.141666667	0	0	0	0	0.038461538	0.023809524	0	0	0	0.024691358
'Lymphoma, Non-Hodgkin'	0	0.02962963	0.087507544	0	0	0.126760563	0.171428571	0	0.035294118	0.031847134	0.080213904	0	0.028776978	0	0	0	0	0	0.038251366	0	0	0.073529412	0.022818792	0	0	0	0	0	0	0	0	0.05	0.020618557	0.108196721	0	0	0	0	0.140625	0	0	0	0	0.048780488	0.034090909	0	0	0	0.035294118
'Lymphoma, Primary Effusion'	0	0.023622047	0.046764894	0	0	0.069230769	0.1171875	0	0.018987342	0.013793103	0.034285714	0	0.022900763	0	0	0	0	0	0.032163743	0	0	0.068548387	0.007173601	0	0	0	0	0	0	0	0	0.045212766	0.013736264	0.053380783	0	0	0	0	0.142241379	0	0	0	0	0.032894737	0.018292683	0	0	0	0.018987342
'Lymphoma, T-Cell'	0	0.025706941	0.0608914	0	0	0.089552239	0.136363636	0	0.024691358	0.020134228	0.05027933	0	0.024937656	0	0	0	0	0	0.034285714	0	0	0.0703125	0.012622721	0	0	0	0	0	0	0	0	0.046875	0.016129032	0.07266436	0	0	0	0	0.141666667	0	0	0	0	0.038461538	0.023809524	0	0	0	0.024691358
'Lymphoproliferative Disorders'	0	0.059259259	0	0	0	0	0	0	0	0	0	0	0.057553957	0	0	0	0	0	0.071038251	0	0	0.117647059	0	0	0	0	0	0	0	0	0	0.08	0.051546392	0	0	0	0	0	0.1875	0	0	0	0	0	0	0	0	0	0
'Marek Disease'	0	0.106712565	0.047861076	0	0	0.060869565	0.070175439	0.196428571	0.054263566	0.053061224	0.047272727	0	0.077571669	0	0	0	0	0	0.033210332	0	0	0.053571429	0.044667274	0	0	0	0	0	0	0	0	0.041666667	0.021276596	0.056133056	0	0	0	0	0.092592593	0	0	0	0	0.063492063	0.053030303	0	0	0	0.054263566
'Mastocytosis, Systemic'	0	0	0.043843844	0	0	0.062937063	0.106382979	0	0.01754386	0.012658228	0.031914894	0	0	0	0.119760479	0	0	0	0	0	0	0	0.006675567	0	0	0	0	0	0	0	0.093896714	0.109452736	0	0.048859935	0	0	0	0	0	0	0	0.116071429	0	0.03030303	0.016949153	0	0	0	0.01754386
'Medulloblastoma'	0	0	0.104927536	0	0	0.149501661	0.245791246	0	0.019607843	0.01510574	0.079283887	0	0	0	0	0	0	0	0	0	0	0	0.008985879	0	0	0	0	0	0	0	0	0	0	0.50310559	0	0	0	0	0	0	0	0	0	0.031884058	0.01897019	0	0	0	0.019607843
'Melanoma'	0	0	0.095104108	0	0	0.133757962	0.174193548	0	0.037837838	0.034883721	0.089108911	0	0	0	0	0	0	0	0	0	0	0	0.026086957	0	0	0	0	0	0	0	0	0	0	0.259701493	0	0	0	0	0	0	0	0	0	0.05027933	0.036649215	0	0	0	0.037837838
'Meningioma'	0	0	0.176283748	0.013015184	0	0.111111111	0.147928994	0	0.065326633	0.053763441	0.092592593	0	0.016842105	0	0	0.040201005	0	0.025974026	0	0.015424165	0	0	0.036004646	0	0	0	0	0	0	0	0	0	0	0.195592287	0	0	0	0	0	0	0	0	0	0.098445596	0.063414634	0.029268293	0.029268293	0.021857923	0.27638191
'Mesothelioma'	0	0	0.293113955	0	0	0.2	0.304347826	0	0.023809524	0.019354839	0.113513514	0	0	0	0	0	0	0	0	0	0	0	0.012211669	0	0	0	0	0	0	0	0	0	0	0.149501661	0	0	0	0	0	0	0	0	0	0.037037037	0.022988506	0	0	0	0.023809524
'Metabolic Diseases'	0	0	0	0	0	0	0	0	0	0	0	0	0	0	0	0	0.185185185	0.105882353	0	0	0	0	0	0	0	0	0	0	0	0	0	0	0	0	0	0	0	0	0	0	0	0	0	0	0	0	0	0	0
'Mouth Neoplasms'	0	0	0.087033748	0	0	0.04109589	0.055555556	0	0.103448276	0.093167702	0.078534031	0	0	0	0	0	0	0	0	0	0	0	0.067017083	0	0	0	0	0	0	0	0	0	0	0.03514377	0	0	0	0	0	0	0	0.211453744	0	0.142857143	0.1	0	0	0	0.103448276
'Moyamoya Disease'	0	0	0.060898985	0.164031621	0	0	0	0	0	0	0	0	0.094230769	0	0	0.128668172	0	0.065088757	0	0.1359447	0	0	0	0	0.133995037	0.133995037	0.057441253	0.053012048	0.070921986	0	0	0	0	0	0.263565891	0.054054054	0	0	0	0	0	0.120218579	0	0	0	0.169230769	0.169230769	0.416058394	0.173814898
'Multiple Endocrine Neoplasia Type 1'	0	0	0.184255562	0	0	0.051948052	0.065789474	0	0.21978022	0.183431953	0.155778894	0	0	0	0	0	0	0	0.092307692	0	0	0	0.054224464	0	0	0	0	0	0	0	0	0	0	0.045592705	0	0	0	0	0	0	0.031914894	0	0.031914894	0.125	0.085106383	0	0	0	0.087912088
'Multiple Myeloma'	0	0.027729636	0.061833689	0.104347826	0	0.078947368	0.10619469	0	0.0234375	0.020576132	0.054945055	0	0.027164686	0	0	0	0	0	0.092936803	0.071570577	0	0.054054054	0.015610652	0	0.076271186	0.076271186	0.03539823	0.033057851	0.048780488	0	0	0.041958042	0.021428571	0.06918239	0.078947368	0.033613445	0	0	0.093457944	0	0	0.077669903	0	0.032	0.022900763	0	0	0.1	0.0234375
'Multiple Sclerosis'	0	0.027586207	0.100168824	0.036951501	0	0	0	0	0	0	0	0	0.165548098	0	0	0.189189189	0	0.115207373	0	0.04432133	0	0.198675497	0	0	0	0	0	0	0	0	0	0.139534884	0.019138756	0	0	0	0	0	0.125874126	0	0	0	0	0	0	0.235602094	0.235602094	0.183431953	0.243243243
'Muscular Disorders, Atrophic'	0	0	0.058185967	0.06088993	0	0	0	0	0	0	0	0	0.063492063	0	0	0.098901099	0	0.224299065	0	0.073239437	0	0	0	0	0	0	0	0	0	0.108108108	0.060267857	0.094339623	0	0	0	0	0	0	0	0	0	0	0	0	0	0.085106383	0.085106383	0.084337349	0.087912088
'Muscular Dystrophies'	0	0	0.029459902	0.031319911	0	0	0	0	0	0	0	0	0.034707158	0	0	0.0625	0	0.133928571	0.175609756	0.037333333	0	0	0	0	0	0	0	0	0	0.075949367	0.040598291	0.072072072	0	0	0	0	0	0	0	0	0.060606061	0	0.060606061	0	0	0.050505051	0.050505051	0.045454545	0.052083333
'Muscular Dystrophy, Duchenne'	0	0	0.016583748	0.01814059	0	0	0	0	0	0	0	0	0.021978022	0	0	0.047619048	0	0.095022624	0.118811881	0.021680217	0	0	0	0	0	0	0	0	0	0.064516129	0.032467532	0.063926941	0	0	0	0	0	0	0	0	0.041025641	0	0.041025641	0	0	0.035897436	0.035897436	0.028901734	0.037037037
'Muscular Dystrophy, Facioscapulohumeral'	0	0	0.01784652	0.019559902	0	0	0	0	0	0	0	0	0.023640662	0	0	0.052023121	0	0.102439024	0.129032258	0.023738872	0	0	0	0	0	0	0	0	0	0.071942446	0.034883721	0.068965517	0	0	0	0	0	0	0	0	0.044692737	0	0.044692737	0	0	0.039106145	0.039106145	0.031847134	0.040462428
'Musculoskeletal Abnormalities'	0	0	0	0	0	0	0	0	0	0	0	0	0	0	0	0	0	0	0.068571429	0	0	0	0	0	0	0	0	0	0	0.1875	0.105392157	0.145833333	0	0	0	0	0	0	0	0	0.214285714	0	0.214285714	0	0	0	0	0	0
'Myasthenia Gravis'	0	0.036613272	0.057142857	0.059770115	0	0	0	0	0	0	0	0	0.097995546	0	0	0.096774194	0	0.146788991	0	0.071625344	0	0.236842105	0	0	0	0	0	0	0	0	0	0.166666667	0.028571429	0	0	0	0	0	0.138888889	0	0	0	0	0	0	0.083333333	0.083333333	0.082352941	0.086021505
'Mycosis Fungoides'	0	0.022546419	0.039482201	0	0	0.05859375	0.107142857	0	0.016025641	0.01048951	0.026011561	0	0.0218509	0	0	0	0	0	0.031065089	0	0	0.067622951	0.004354136	0	0	0	0	0	0	0	0	0.044354839	0.0125	0.0433213	0	0	0	0	0.14254386	0	0	0	0	0.03	0.015432099	0	0	0	0.016025641
'Myelodysplastic Syndromes'	0	0	0	0	0	0	0	0	0	0	0	0	0	0	0	0	0	0	0.165644172	0	0	0	0	0	0	0	0	0	0	0	0	0	0	0	0	0	0	0	0	0	0	0	0	0	0	0	0	0	0
'Myeloproliferative Disorders'	0	0	0	0	0	0	0	0	0	0	0	0	0	0	0	0	0	0	0.165644172	0	0	0	0	0	0	0	0	0	0	0	0	0	0	0	0	0	0	0	0	0	0	0	0	0	0	0	0	0	0
'Myocardial Infarction'	0	0	0	0.474934037	0	0	0	0	0	0	0	0	0	0	0	0	0	0	0	0.351791531	0	0	0	0	0.130434783	0.130434783	0.1875	0.166666667	0.243243243	0	0	0	0	0	0.138461538	0.171428571	0	0	0	0	0	0.113744076	0	0	0	0	0	0.169014085	0
'Myocardial Ischemia'	0	0	0	0.361757106	0	0	0	0	0	0	0	0	0	0	0	0	0	0	0	0.317460317	0	0	0	0	0.211267606	0.211267606	0.272727273	0.243243243	0.315789474	0	0	0	0	0	0.223880597	0.25	0	0	0	0	0	0.16744186	0	0	0	0	0	0.246575342	0
'Myocardial Reperfusion Injury'	0	0	0	0.397027601	0	0	0	0	0	0	0	0	0	0.020725389	0.05	0	0	0	0	0.288220551	0.034482759	0	0	0	0.097826087	0.097826087	0.137931034	0.126315789	0.340206186	0	0	0	0	0	0.102272727	0.225806452	0.058823529	0	0	0	0	0.093385214	0	0	0	0	0	0.127659574	0
'Myocarditis'	0	0	0	0.165289256	0	0	0	0	0	0	0	0	0	0	0	0	0	0	0	0.12371134	0	0	0	0	0.046153846	0.046153846	0.2	0.176470588	0.257142857	0	0	0	0	0	0.049180328	0.181818182	0	0	0	0	0	0.039408867	0	0	0	0	0	0.059701493	0
'Myocardium'	0	0	0	0	0	0	0	0	0	0	0	0	0	0	0	0	0	0	0	0	0	0	0	0	0	0	0	0	0	0	0	0	0	0	0	0	0	0	0	0	0	0	0	0	0	0	0	0	0
'Myocytes, Cardiac'	0	0	0	0	0	0	0	0	0	0	0	0	0	0	0	0	0	0	0	0	0	0	0	0	0	0	0	0	0	0	0	0	0	0	0	0	0	0	0	0	0	0	0	0	0	0	0	0	0
'Myopia'	0	0	0	0	0	0	0	0	0	0	0	0	0	0	0	0	0	0	0	0	0	0	0	0	0	0	0	0	0	0	0	0	0	0	0	0	0	0	0	0	0	0.045226131	0	0	0	0	0	0	0
'Myositis Ossificans'	0	0	0.014239482	0.016	0	0	0	0	0	0	0	0	0.020565553	0	0	0.051282051	0	0.095744681	0	0.01980198	0	0	0	0	0	0	0	0	0	0.098360656	0.047979798	0.086021505	0	0	0	0	0	0	0	0	0	0	0	0	0	0.037037037	0.037037037	0.028571429	0.038461538
'Myotonic Dystrophy'	0	0	0.029121653	0.030710173	0	0	0	0	0	0	0	0	0.03364486	0	0	0.126637555	0	0.157088123	0.099173554	0.035634744	0	0	0	0	0	0	0	0	0	0.071794872	0.042435424	0.069498069	0	0	0	0	0	0	0	0	0.034042553	0	0.034042553	0	0	0.046808511	0.046808511	0.042253521	0.048034934
'Nasal Polyps'	0	0	0	0.025761124	0.073170732	0	0	0	0	0	0	0	0	0.035087719	0.202247191	0	0	0	0	0.030985915	0.052631579	0	0	0	0	0	0	0	0.069767442	0	0	0	0.097087379	0	0	0.048780488	0.243243243	0	0	0	0	0	0	0	0	0	0	0	0
'Nasopharyngeal Neoplasms'	0	0	0.042205965	0	0	0.01910828	0.032258065	0	0.048648649	0.034883721	0.02970297	0	0	0	0	0	0	0	0	0	0	0	0.01863354	0	0	0	0	0	0	0	0	0	0	0.014925373	0	0	0	0	0	0	0	0.050420168	0	0.083798883	0.047120419	0	0	0	0.048648649
'Neoplasms'	0	0	0	0	0	0	0	0	0	0	0	0	0	0	0	0	0	0	0	0	0	0	0	0	0	0	0	0	0	0	0	0	0	0	0	0	0	0	0	0	0	0	0	0	0	0	0	0	0
'Neoplasms, Germ Cell and Embryonal'	0	0	0.164505119	0	0	0.254237288	0.310344828	0	0.068493151	0.067669173	0.165644172	0	0	0	0	0	0	0	0	0	0	0	0.050847458	0	0	0	0	0	0	0	0	0	0	0.221789883	0	0	0	0	0	0	0	0	0	0.085714286	0.065789474	0	0	0	0.068493151
'Neoplasms, Glandular and Epithelial'	0	0	0.164505119	0	0	0.254237288	0.310344828	0	0.068493151	0.067669173	0.165644172	0	0	0	0	0	0	0	0	0	0	0	0.050847458	0	0	0	0	0	0	0	0	0	0	0.221789883	0	0	0	0	0	0	0	0	0	0.085714286	0.065789474	0	0	0	0.068493151
'Neoplasms, Squamous Cell'	0	0	0.2251169	0	0	0.344262295	0.466666667	0	0.04	0.03649635	0.209580838	0	0	0	0	0	0	0	0	0	0	0	0.02556391	0	0	0	0	0	0	0	0	0	0	0.275471698	0	0	0	0	0	0	0	0	0	0.055555556	0.038461538	0	0	0	0.04
'Nephrosclerosis'	0.047619048	0.066312997	0	0	0	0	0	0	0	0	0	0	0.064267352	0.186206897	0	0	0	0	0	0	0	0	0	0	0	0	0	0	0	0	0	0	0	0	0	0	0	0	0	0.111111111	0	0	0	0	0.222222222	0	0	0	0
'Nerve Sheath Neoplasms'	0	0	0.185539607	0.030501089	0	0.117647059	0.154761905	0	0.080808081	0.07027027	0.106976744	0	0.033826638	0	0	0.060606061	0	0.095652174	0	0.036175711	0	0	0.050175029	0	0	0	0	0	0	0	0	0	0	0.202216066	0	0	0	0	0	0	0	0	0	0.114583333	0.078431373	0.049019608	0.049019608	0.043956044	0.212121212
'Nervous System Diseases'	0	0	0	0	0	0	0	0	0	0	0	0	0	0	0	0	0	0	0	0	0	0	0	0	0	0	0	0	0	0	0	0	0	0	0	0	0	0	0	0	0	0	0	0	0	0	0	0	0
'Neurilemmoma'	0	0	0.119184759	0.016274864	0	0.071428571	0.1	0	0.051020408	0.040948276	0.066793893	0	0.019400353	0	0	0.03877551	0	0.066787004	0	0.018711019	0	0	0.027751196	0	0	0	0	0	0	0	0	0	0	0.202197802	0	0	0	0	0	0	0	0	0	0.077405858	0.049800797	0.029880478	0.029880478	0.024017467	0.13877551
'Neuroblastoma'	0	0	0.094049904	0	0	0.140115163	0.251461988	0	0.017377567	0.012048193	0.064194009	0	0	0	0	0	0	0	0	0	0	0	0.005730659	0	0	0	0	0	0	0	0	0	0	0.261101243	0	0	0	0	0	0	0	0	0	0.031198686	0.01674277	0	0	0	0.017377567
'Neurodegenerative Diseases'	0	0	0.095645967	0.100294985	0	0	0	0	0	0	0	0	0.101983003	0	0	0.15942029	0	0.117647059	0	0.127340824	0	0	0	0	0	0	0	0	0	0	0	0	0	0	0	0	0	0	0	0	0	0	0	0	0	0.138888889	0.138888889	0.147540984	0.144927536
'Neurofibromatosis 2'	0	0	0.106830123	0.025266904	0	0.045844045	0.06686799	0	0.048866302	0.041157294	0.047884187	0	0.02756455	0	0.023752969	0.080922596	0	0.095593461	0.058602554	0.02815226	0	0	0.030877976	0	0	0	0	0	0	0	0.02073255	0.012866333	0	0.08560794	0	0	0	0	0	0	0.047582502	0.036217304	0.047582502	0.068924303	0.047966232	0.036454336	0.036454336	0.032510288	0.134480063
'Neuroma, Acoustic'	0	0	0.134091693	0.024509804	0	0.042857143	0.063451777	0	0.052995392	0.0456	0.05620438	0	0.026785714	0	0	0.042242704	0	0.065034965	0	0.027258567	0	0	0.035113387	0	0	0	0	0	0	0	0	0	0	0.101461039	0	0	0	0	0	0	0	0	0	0.072769953	0.052036199	0.035444947	0.035444947	0.031502423	0.159754224
'Neutropenia'	0	0	0	0	0	0	0	0	0	0	0	0	0	0	0	0	0	0	0.108433735	0	0	0	0	0	0	0	0	0	0	0	0	0	0	0	0	0	0	0	0	0	0	0	0	0	0	0	0	0	0
'Nevus, Pigmented'	0	0	0.064111038	0	0	0.096774194	0.147540984	0	0.026315789	0.021582734	0.053254438	0	0	0	0	0	0	0	0	0	0	0	0.013372957	0	0	0	0	0	0	0	0	0	0	0.078066914	0	0	0	0	0	0	0	0	0	0.04109589	0.025316456	0	0	0	0.026315789
'Obesity'	0	0	0	0.04964539	0	0	0	0	0	0	0	0	0	0.071005917	0.056818182	0	0.053333333	0.028301887	0	0.05982906	0.12	0	0	0	0	0	0	0	0.058823529	0	0	0	0	0	0	0.037037037	0.068493151	0	0	0	0	0	0	0	0	0	0	0	0
'Odontogenic Tumors'	0	0	0.164505119	0	0	0.254237288	0.310344828	0	0.068493151	0.067669173	0.165644172	0	0	0	0	0	0	0	0	0	0	0	0.050847458	0	0	0	0	0	0	0	0	0	0	0.221789883	0	0	0	0	0	0	0	0	0	0.085714286	0.065789474	0	0	0	0.068493151
'Oligodendroglioma'	0	0	0.113337508	0	0	0.167286245	0.275471698	0	0.021538462	0.016722408	0.086350975	0	0	0	0	0	0	0	0	0	0	0	0.00979021	0	0	0	0	0	0	0	0	0	0	0.55862069	0	0	0	0	0	0	0	0	0	0.03514377	0.020771513	0	0	0	0.021538462
'Osteoarthritis'	0	0	0	0	0	0	0	0	0	0	0	0	0	0	0.032967033	0	0	0	0	0	0	0	0	0	0	0	0	0	0	0.289473684	0.339912281	0.592592593	0	0	0	0	0	0	0	0	0	0.033472803	0	0	0	0	0	0	0
'Osteolysis'	0	0	0	0	0	0	0	0	0	0	0	0	0	0	0	0	0	0	0	0	0	0	0	0	0	0	0	0	0	0.103448276	0.096354167	0.088888889	0	0	0	0	0	0	0	0	0	0	0	0	0	0	0	0	0
'Osteoporosis'	0	0	0	0	0	0	0	0	0	0	0	0	0	0	0	0	0	0	0	0	0	0	0	0	0	0	0	0	0	0.103448276	0.096354167	0.088888889	0	0	0	0	0	0	0	0	0	0	0	0	0	0	0	0	0
'Osteosarcoma'	0	0	0.066887783	0	0	0.093167702	0.132075472	0	0.026455026	0.022727273	0.058252427	0	0	0	0.021621622	0	0	0	0	0	0	0	0.015834348	0	0	0	0	0	0	0	0.017316017	0.082191781	0	0.078717201	0	0	0	0	0	0	0	0.024793388	0	0.038251366	0.025641026	0	0	0	0.026455026
'Osteosarcoma '	0	0	0.066887783	0	0	0.093167702	0.132075472	0	0.026455026	0.022727273	0.058252427	0	0	0	0.021621622	0	0	0	0	0	0	0	0.015834348	0	0	0	0	0	0	0	0.017316017	0.082191781	0	0.078717201	0	0	0	0	0	0	0	0.024793388	0	0.038251366	0.025641026	0	0	0	0.026455026
'Ovarian Neoplasms'	0.033175355	0.078610603	0.231460674	0	0	0.037558685	0.047393365	0	0.265560166	0.24122807	0.213178295	0	0.076923077	0.07826087	0	0	0	0	0	0	0	0	0.072886297	0	0	0	0	0	0	0	0	0	0	0.033557047	0	0	0	0	0	0.118181818	0	0	0	0.127659574	0.255060729	0	0	0	0.099585062
'Ovary Syndrome'	0	0	0	0	0	0	0	0	0	0	0	0	0	0	0	0	0	0	0	0	0	0	0	0	0	0	0	0	0	0	0	0	0	0	0	0	0	0	0	0	0	0	0	0	0	0	0	0	0
'Pain'	0	0	0.039931546	0.316159251	0	0	0	0	0	0	0	0	0.045351474	0.245614035	0.112359551	0.076923077	0	0.056074766	0	0.38028169	0.315789474	0	0	0	0	0	0	0	0.11627907	0	0	0	0	0	0	0.097560976	0.135135135	0	0	0	0	0	0	0	0	0.063829787	0.063829787	0.060240964	0.065934066
'Pancreatic Neoplasms'	0	0	0.231259968	0	0	0.035294118	0.047619048	0	0.272727273	0.243243243	0.209302326	0	0	0	0	0	0	0	0	0	0	0	0.1831972	0	0	0	0	0	0	0	0	0	0	0.030470914	0	0	0	0	0	0	0.098039216	0	0.098039216	0.375	0.088235294	0	0	0	0.090909091
'Panic Disorder'	0	0	0	0	0	0	0	0	0	0	0	0	0	0	0	0	0	0	0	0	0	0	0	0.230769231	0	0	0	0	0	0	0	0	0	0	0	0	0	0.103448276	0	0	0	0	0	0	0	0	0	0	0
'Papilary thyroid carcinoma'	0	0	0	0	0	0	0	0	0	0	0	0	0	0	0	0	0	0	0	0	0	0	0	0	0	0	0	0	0	0	0	0	0	0	0	0	0	0	0	0	0	0	0	0	0	0	0	0	0
'Parkinson Disease'	0	0	0.115068493	0.053932584	0	0	0	0	0	0	0	0	0.152505447	0	0	0.329842932	0	0.237668161	0	0.064343164	0	0	0	0	0	0	0	0	0	0	0	0	0	0	0	0	0	0	0	0	0	0	0	0	0	0.248730964	0.248730964	0.2	0.256544503
'Patau Syndrome'	0	0	0	0	0	0	0	0	0	0	0	0	0	0	0	0	0	0	0	0	0	0	0	0	0	0	0	0	0	0	0	0	0	0	0	0	0	0	0	0	0	0	0	0	0	0	0	0	0
'Pemphigus, Benign Familial'	0	0	0	0	0	0	0	0	0	0	0	0	0	0	0.103448276	0	0	0	0.12565445	0	0	0	0	0	0	0	0	0	0	0	0.081818182	0.038461538	0	0	0	0	0	0	0	0	0.043478261	0.103896104	0.043478261	0	0	0	0	0	0
'Periodontal Diseases'	0	0	0	0	0	0	0	0	0	0	0	0	0	0	0	0	0	0	0	0	0	0	0	0	0	0	0	0	0	0	0	0	0	0	0	0	0	0	0	0	0	0.24120603	0	0	0	0	0	0	0
'Periodontitis'	0	0	0	0	0	0	0	0	0	0	0	0	0	0	0	0	0	0	0	0	0	0	0	0	0	0	0	0	0	0	0	0	0	0	0	0	0	0	0	0	0	0.177339901	0	0	0	0	0	0	0
'Pheochromocytoma'	0	0	0.039584685	0	0	0.058823529	0.107569721	0	0.01607717	0.010526316	0.026086957	0	0	0	0	0	0	0	0	0	0	0	0.004366812	0	0	0	0	0	0	0	0	0	0	0.15942029	0	0	0	0	0	0	0	0	0	0.030100334	0.015479876	0	0	0	0.01607717
'Pituitary Adenomas'	0	0	0.586800574	0.009775171	0	0.031847134	0.042471042	0	0.244147157	0.216568047	0.189637306	0	0.093244529	0	0	0.127090301	0	0.064390244	0	0.011376564	0	0	0.056133056	0	0	0	0	0	0	0	0	0	0	0.027811366	0	0	0	0	0	0	0	0	0	0.113402062	0.081433225	0.167209555	0.167209555	0.117647059	0.375696767
'Pituitary Neoplasms'	0	0	0.586800574	0.009775171	0	0.031847134	0.042471042	0	0.244147157	0.216568047	0.189637306	0	0.093244529	0	0	0.127090301	0	0.064390244	0	0.011376564	0	0	0.056133056	0	0	0	0	0	0	0	0	0	0	0.027811366	0	0	0	0	0	0	0	0	0	0.113402062	0.081433225	0.167209555	0.167209555	0.117647059	0.375696767
'Polycystic Kidney Diseases'	0.04	0.04	0	0	0	0	0	0	0	0	0	0	0.03875969	0.125	0	0	0	0	0	0	0	0	0	0	0	0	0	0	0	0	0	0	0	0	0	0	0	0	0	0.074626866	0	0	0	0	0.167701863	0	0	0	0
'Polycythemia Vera'	0	0	0	0	0	0	0	0	0	0	0	0	0	0	0	0	0	0	0.127272727	0	0	0	0	0	0	0	0	0	0	0	0	0	0	0	0	0	0	0	0	0	0	0	0	0	0	0	0	0	0
'Precursor B-Cell Lymphoblastic Leukemia-Lymphoma'	0	0.025575448	0.045596502	0	0	0.066666667	0.112781955	0	0.018404908	0.013333333	0.033333333	0	0.024813896	0	0	0	0	0	0.034090909	0	0	0.069767442	0.006973501	0	0	0	0	0	0	0	0	0.046632124	0.016042781	0.051546392	0	0	0	0	0.140495868	0	0	0	0	0.031847134	0.017751479	0	0	0	0.018404908
'Precursor Cell Lymphoblastic Leukemia-Lymphoma'	0	0.029339853	0.057979677	0	0	0.083333333	0.126760563	0	0.023255814	0.018867925	0.047619048	0	0.028503563	0	0	0	0	0	0.037837838	0	0	0.072463768	0.011952191	0	0	0	0	0	0	0	0	0.04950495	0.020408163	0.067961165	0	0	0	0	0.138461538	0	0	0	0	0.036144578	0.02247191	0	0	0	0.023255814
'Precursor T-Cell Lymphoblastic Leukemia-Lymphoma'	0	0.025575448	0.045596502	0	0	0.066666667	0.112781955	0	0.018404908	0.013333333	0.033333333	0	0.024813896	0	0	0	0	0	0.034090909	0	0	0.069767442	0.006973501	0	0	0	0	0	0	0	0	0.046632124	0.016042781	0.051546392	0	0	0	0	0.140495868	0	0	0	0	0.031847134	0.017751479	0	0	0	0.018404908
'Pre-Eclampsia'	0.179104478	0.022900763	0	0.122762148	0	0	0	0	0	0	0	0	0.022222222	0.032679739	0	0	0	0	0	0.07523511	0	0	0	0	0.083333333	0.083333333	0.044776119	0.04	0.064935065	0	0	0	0	0	0.088235294	0.04109589	0	0	0	0.034965035	0	0.082949309	0	0	0.035294118	0	0	0.121621622	0
'Pregnancy, Ectopic'	0.310344828	0.047619048	0	0	0	0	0	0	0	0	0	0	0.046070461	0.066666667	0	0	0	0	0	0	0	0	0	0	0	0	0	0	0	0	0	0	0	0	0	0	0	0	0	0.072	0	0	0	0	0.065789474	0	0	0	0
'Prion Diseases'	0	0.041958042	0.101540217	0.06088993	0	0	0	0	0	0	0	0	0.158730159	0	0	0.296703297	0	0.261682243	0	0.073239437	0	0	0	0	0	0	0	0	0	0	0.037946429	0	0	0	0	0	0	0	0	0	0	0	0	0	0	0.170212766	0.170212766	0.156626506	0.175824176
'Prolactinoma'	0	0	0.748279253	0.007038713	0	0.14871117	0.2251169	0	0.167530225	0.134109002	0.193806727	0	0.075305623	0	0	0.107081174	0	0.057200201	0	0.008230453	0	0	0.030530262	0	0	0	0	0	0	0	0	0	0	0.113337508	0	0	0	0	0	0	0	0	0	0.087033748	0.055462185	0.149019608	0.149019608	0.095711622	0.327576281
'Prostate Neoplasms'	0.038461538	0.102974828	0.055462185	0	0	0.025316456	0.038461538	0	0.064516129	0.052023121	0.044334975	0	0.100222717	0.085714286	0	0	0	0	0	0	0	0	0.033374536	0	0	0	0	0	0	0	0	0	0	0.020771513	0	0	0	0	0	0.163636364	0	0	0	0.1	0.25	0	0	0	0.064516129
'Prostatic Neoplasms'	0.038461538	0.102974828	0.055462185	0	0	0.025316456	0.038461538	0	0.064516129	0.052023121	0.044334975	0	0.100222717	0.085714286	0	0	0	0	0	0	0	0	0.033374536	0	0	0	0	0	0	0	0	0	0	0.020771513	0	0	0	0	0	0.163636364	0	0	0	0.1	0.25	0	0	0	0.064516129
'PRRSV Infection'	0	0	0	0	0	0	0	0	0	0	0	0	0	0	0	0	0	0	0	0	0	0	0	0	0	0	0	0	0	0	0	0	0	0	0	0	0	0	0	0	0	0	0	0	0	0	0	0	0
'Psoriasis'	0	0	0	0	0	0	0	0	0	0	0	0	0	0	0.123287671	0	0	0	0	0	0	0	0	0	0	0	0	0	0	0	0.21875	0.044444444	0	0	0	0	0	0	0	0	0	0.118226601	0	0	0	0	0	0	0
'Psychotic Disorders'	0	0	0	0	0	0	0	0	0	0	0	0	0	0	0	0	0	0	0	0	0	0	0	0.230769231	0	0	0	0	0	0	0	0	0	0	0	0	0	0.103448276	0	0	0	0	0	0	0	0	0	0	0
'Pulmonary Disease, Chronic Obstructive'	0	0	0	0	0.181818182	0	0	0	0	0	0	0	0	0	0	0	0	0	0	0	0	0	0	0	0	0	0	0	0	0	0	0	0.367816092	0	0	0	0	0	0	0	0	0	0	0	0	0	0	0	0
'Pulmonary Embolism'	0	0	0	0.115662651	0.227848101	0	0	0	0	0	0	0	0	0	0	0	0	0	0	0.069970845	0	0	0	0	0.076923077	0.076923077	0.04109589	0.037037037	0.060240964	0	0	0	0.22	0	0.081081081	0.037974684	0	0	0	0	0	0.07860262	0	0	0	0	0	0.1125	0
'Pulmonary Fibrosis'	0	0	0	0	0.28125	0	0	0	0	0	0	0	0	0	0	0	0	0	0	0	0	0	0	0	0	0	0	0	0	0	0	0	0.258823529	0	0	0	0	0	0	0	0	0	0	0	0	0	0	0	0
'Radiation Injuries'	0	0	0	0	0.166666667	0	0	0	0	0	0	0	0	0	0	0	0	0	0	0	0	0	0	0	0	0	0	0	0	0	0	0	0	0	0	0	0	0	0	0	0	0	0	0	0	0.194444444	0.194444444	0	0
'Rectal Neoplasms'	0	0	0.036863663	0	0	0.016835017	0.030716724	0	0.042492918	0.027522936	0.023255814	0	0	0	0	0	0	0	0	0	0	0	0.501945525	0	0	0	0	0	0	0	0	0	0	0.012578616	0	0	0	0	0	0	0.126027397	0	0.071232877	0.237536657	0.04109589	0	0	0	0.042492918
'Renal Insufficiency'	0.047619048	0.066312997	0	0	0	0	0	0	0	0	0	0	0.064267352	0.186206897	0	0	0	0	0	0	0	0	0	0	0	0	0	0	0	0	0	0	0	0	0	0	0	0	0	0.111111111	0	0	0	0	0.222222222	0	0	0	0
'Reperfusion Injury'	0	0	0	0.231143552	0	0	0	0	0	0	0	0	0	0.036809816	0.070588235	0	0	0	0	0.209439528	0.055555556	0	0	0	0.194805195	0.194805195	0.083333333	0.075	0.317073171	0	0	0	0	0	0.205479452	0.230769231	0.085714286	0	0	0	0	0.158590308	0	0	0	0	0	0.227848101	0
'Retinal Degeneration'	0	0	0	0	0	0	0	0	0	0	0	0	0	0	0	0	0	0	0	0	0	0	0	0	0	0	0	0	0	0	0	0	0	0	0	0	0	0	0	0	0	0.045226131	0	0	0	0	0	0	0
'Retinal Neovascularization'	0	0	0	0.01686747	0	0	0	0	0	0	0	0	0	0.024242424	0.058139535	0	0	0	0	0.020408163	0.04109589	0	0	0	0	0	0	0	0.180722892	0	0	0	0	0	0	0.113924051	0.070422535	0	0	0	0	0.03930131	0	0	0	0	0	0	0
'Retinoblastoma'	0	0	0.158690176	0	0	0.169398907	0.248618785	0	0.061611374	0.050505051	0.131578947	0	0	0	0	0	0	0	0	0	0	0	0.03410341	0	0	0	0	0	0	0	0	0	0	0.379844961	0	0	0	0	0	0	0	0.018939394	0	0.092682927	0.059907834	0	0	0	0.061611374
'Rhabdomyosarcoma'	0	0	0.046056782	0	0	0.067669173	0.114503817	0	0.01863354	0.013513514	0.033707865	0	0	0	0	0	0	0	0	0	0	0	0.007052186	0	0	0	0	0	0	0	0	0	0	0.052264808	0	0	0	0	0	0	0	0	0	0.032258065	0.017964072	0	0	0	0.01863354
'Rhinitis, Allergic, Perennial'	0	0.062893082	0	0	0.085106383	0	0	0	0	0	0	0	0.061349693	0	0	0	0	0	0	0	0	0.058139535	0	0	0	0	0	0	0	0	0.030241935	0.042372881	0.365217391	0	0	0	0	0	0.109756098	0	0	0	0	0	0	0	0	0	0
'RNA Virus Infections'	0	0.158357771	0	0	0	0	0	0.230769231	0	0	0	0	0.107648725	0	0	0	0	0	0	0	0	0	0	0	0	0	0	0	0	0	0	0	0	0	0	0	0	0	0	0	0	0	0	0	0	0	0	0	0
'Salivary Gland Neoplasms'	0	0	0.056994819	0	0	0.026315789	0.04	0	0.066666667	0.053892216	0.045685279	0	0	0	0	0	0	0	0	0	0	0	0.034394904	0	0	0	0	0	0	0	0	0	0	0.021538462	0	0	0	0	0	0	0	0.154506438	0	0.103448276	0.064516129	0	0	0	0.066666667
'Sarcoma'	0	0	0.096860387	0	0	0.147540984	0.2	0	0.04	0.03649635	0.089820359	0	0	0	0	0	0	0	0	0	0	0	0.02556391	0	0	0	0	0	0	0	0	0	0	0.124528302	0	0	0	0	0	0	0	0	0	0.055555556	0.038461538	0	0	0	0.04
'Sarcoma, Ewing'	0	0	0.0509287	0	0	0.073170732	0.116607774	0	0.020408163	0.015772871	0.039787798	0	0	0	0.017910448	0	0	0	0	0	0	0	0.009320905	0	0	0	0	0	0	0	0.014051522	0.074441687	0	0.058441558	0	0	0	0	0	0	0	0.022271715	0	0.033232628	0.01971831	0	0	0	0.020408163
'Sarcoma, Ewing''s'	0	0	0.0509287	0	0	0.073170732	0.116607774	0	0.020408163	0.015772871	0.039787798	0	0	0	0.017910448	0	0	0	0	0	0	0	0.009320905	0	0	0	0	0	0	0	0.014051522	0.074441687	0	0.058441558	0	0	0	0	0	0	0	0.022271715	0	0.033232628	0.01971831	0	0	0	0.020408163
'Sarcoma, Kaposi'	0	0.062370062	0.098419174	0	0	0.133333333	0.168539326	0.206896552	0.038461538	0.035897436	0.093333333	0	0.028397566	0	0	0	0	0	0	0	0	0	0.02787068	0	0	0	0	0	0	0	0	0	0	0.118110236	0	0	0	0	0	0	0	0	0	0.04950495	0.037383178	0	0	0	0.038461538
'Sarcoma, Synovial'	0	0	0.055843408	0	0	0.078947368	0.12	0	0.022222222	0.017964072	0.045685279	0	0	0	0.034090909	0	0	0	0	0	0	0	0.011464968	0	0	0	0	0	0	0	0.027027027	0.114285714	0	0.064615385	0	0	0	0	0	0	0	0.034334764	0	0.034482759	0.021505376	0	0	0	0.022222222
'SARS Virus'	0	0	0	0	0	0	0	0	0	0	0	0	0	0	0	0	0	0	0	0	0	0	0	0	0	0	0	0	0	0	0	0	0	0	0	0	0	0	0	0	0	0	0	0	0	0	0	0	0
'Schistosomiasis'	0	0	0	0	0	0	0	0	0	0	0	0	0	0	0	0	0	0	0	0	0	0	0	0	0	0	0	0	0	0	0	0	0	0	0	0	0	0	0	0	0	0	0	0	0	0	0	0	0
'Schizophrenia'	0	0	0	0	0	0	0	0	0	0	0	0	0	0	0	0	0	0	0	0	0	0	0	0.230769231	0	0	0	0	0	0	0	0	0	0	0	0	0	0.103448276	0	0	0	0	0	0	0	0	0	0	0
'Scleroderma, Localized'	0	0	0	0	0	0	0	0	0	0	0	0	0	0	0.189873418	0	0	0	0	0	0	0	0	0	0	0	0	0	0	0	0.147058824	0.1875	0	0	0	0	0	0	0	0	0	0.16744186	0	0	0	0	0	0	0
'Scleroderma, Systemic'	0	0	0	0	0	0	0	0	0	0	0	0	0	0	0.189873418	0	0	0	0	0	0	0	0	0	0	0	0	0	0	0	0.147058824	0.1875	0	0	0	0	0	0	0	0	0	0.16744186	0	0	0	0	0	0	0
'Sepsis'	0	0.124711316	0	0.016241299	0	0	0	0	0	0	0	0	0.121348315	0.023121387	0.055555556	0	0	0	0	0.019498607	0.038961039	0	0	0	0	0	0	0	0.172413793	0	0.112831858	0	0	0	0	0.108433735	0.066666667	0	0	0	0	0	0	0	0	0	0	0	0
'Sezary Syndrome'	0	0.036105033	0.032707775	0	0	0.044642857	0.081325301	0	0.012755102	0.008196721	0.021126761	0	0.035181237	0	0	0	0	0	0.044258373	0	0	0.075617284	0.003533569	0	0	0	0	0	0	0	0	0.05420354	0.028409091	0.033613445	0	0	0	0	0.131493506	0	0	0	0	0.023684211	0.012376238	0	0	0	0.012755102
'SIV Infection'	0	0	0	0	0	0	0	0	0	0	0	0	0	0	0	0	0	0	0	0	0	0	0	0	0	0	0	0	0	0	0	0	0	0	0	0	0	0	0	0	0	0	0	0	0	0	0	0	0
'Sjogren''s Syndrome'	0	0.029357798	0	0	0	0	0	0	0	0	0	0	0.028725314	0	0.016949153	0	0	0	0	0	0	0.174757282	0	0	0	0	0	0	0	0.165048544	0.203900709	0.488888889	0.022727273	0	0	0	0	0	0.101010101	0	0	0.139931741	0	0	0	0	0	0	0
'Skin Neoplasms'	0	0	0.146650573	0	0	0.070422535	0.085714286	0	0.176470588	0.171974522	0.144385027	0	0	0	0.180722892	0	0	0	0	0	0	0	0.132885906	0	0	0	0	0	0	0	0.141509434	0.06	0	0.062295082	0	0	0	0	0	0	0	0.161434978	0	0.219512195	0.170454545	0	0	0	0.176470588
'Small Cell Lung Carcinoma'	0	0	0.039316239	0	0.127853881	0.017828201	0.031198686	0	0.04526749	0.031019202	0.026348808	0	0	0	0	0	0	0	0	0	0	0	0.01511335	0	0	0	0	0	0	0	0	0	0.237575758	0.013657056	0	0	0	0	0	0	0	0	0	0.080851064	0.043824701	0	0	0	0.04526749
'Spinal Cord Injuries'	0	0	0.094630516	0.05664488	0.155555556	0	0	0	0	0	0	0	0.109936575	0	0	0.151515152	0	0.27826087	0	0.067183463	0	0	0	0	0	0	0	0	0	0	0	0	0	0	0	0	0	0	0	0	0	0	0	0	0	0.450980392	0.450980392	0.142857143	0.161616162
'Stomach Diseases'	0	0	0	0	0	0	0	0	0	0	0	0	0	0	0	0	0	0	0	0	0	0	0.175654854	0	0	0	0	0	0	0	0	0	0	0	0	0	0	0	0	0	0.289473684	0	0.131578947	0.114285714	0	0	0	0	0
'Stomach Neoplasms'	0	0	0.056994819	0	0	0.026315789	0.04	0	0.066666667	0.053892216	0.045685279	0	0	0	0	0	0	0	0	0	0	0	0.256050955	0	0	0	0	0	0	0	0	0	0	0.021538462	0	0	0	0	0	0	0.172043011	0	0.086021505	0.310344828	0.064516129	0	0	0	0.066666667
'Stomach Neoplasms '	0	0	0.056994819	0	0	0.026315789	0.04	0	0.066666667	0.053892216	0.045685279	0	0	0	0	0	0	0	0	0	0	0	0.256050955	0	0	0	0	0	0	0	0	0	0	0.021538462	0	0	0	0	0	0	0.172043011	0	0.086021505	0.310344828	0.064516129	0	0	0	0.066666667
'Stroke'	0	0	0.095711622	0.168797954	0	0	0	0	0	0	0	0	0.138271605	0	0	0.195121951	0	0.091836735	0	0.131661442	0	0	0	0	0.125	0.125	0.059701493	0.053333333	0.077922078	0	0	0	0	0	0.132352941	0.054794521	0	0	0	0	0	0.110599078	0	0	0	0.247058824	0.247058824	0.567567568	0.256097561
'Supranuclear Palsy, Progressive'	0	0	0.10845987	0.072566372	0	0	0	0	0	0	0	0	0.138169257	0.0375	0.036437247	0.366533865	0	0.16254417	0	0.0831643	0.067873303	0	0	0	0	0	0	0	0.037344398	0	0	0	0	0	0	0.021459227	0.041474654	0	0	0	0	0.016447368	0	0	0	0.210116732	0.210116732	0.170212766	0.215139442
'Synapses'	0	0	0	0	0	0	0	0	0	0	0	0	0	0	0	0	0	0	0	0	0	0	0	0	0	0	0	0	0	0	0	0	0	0	0	0	0	0	0	0	0	0	0	0	0	0	0	0	0
'Testicular Neoplasms'	0.029411765	0.084427767	0.237436607	0	0	0.038834951	0.049019608	0	0.273504274	0.248868778	0.219123506	0	0.082568807	0.067264574	0	0	0	0	0	0	0	0	0.074925075	0	0	0	0	0	0	0	0	0	0	0.034642032	0	0	0	0	0	0.126760563	0	0	0	0.131578947	0.25	0	0	0	0.102564103
'Thyroid Neoplasms'	0	0	0.239405614	0	0	0.037037037	0.05	0	0.284210526	0.254237288	0.217391304	0	0	0	0	0	0	0	0	0	0	0	0.061818182	0	0	0	0	0	0	0	0	0	0	0.031884058	0	0	0	0	0	0	0	0	0	0.130434783	0.091836735	0	0	0	0.094736842
'Tongue Neoplasms'	0	0	0.056994819	0	0	0.026315789	0.04	0	0.066666667	0.053892216	0.045685279	0	0	0	0	0	0	0	0	0	0	0	0.034394904	0	0	0	0	0	0	0	0	0	0	0.021538462	0	0	0	0	0	0	0	0.154506438	0	0.103448276	0.064516129	0	0	0	0.066666667
'Tourette Syndrome'	0	0	0.091851852	0.028282828	0	0	0	0	0	0	0	0	0.125736739	0	0	0.240740741	0	0.153225806	0.104803493	0.033096927	0	0	0	0	0	0	0	0	0	0	0	0	0	0	0	0	0	0	0	0	0.036036036	0	0.036036036	0	0	0.207207207	0.207207207	0.16	0.212962963
'Toxoplasma'	0	0	0	0	0	0	0	0	0	0	0	0	0	0	0	0	0	0	0	0	0	0	0	0	0	0	0	0	0	0	0	0	0	0	0	0	0	0	0	0	0	0	0	0	0	0	0	0	0
'Toxoplasmosis'	0	0	0	0	0	0	0	0	0	0	0	0	0	0	0	0	0	0	0	0	0	0	0	0	0	0	0	0	0	0	0	0	0	0	0	0	0	0	0	0	0	0	0	0	0	0	0	0	0
'Trophoblasts'	0	0	0	0	0	0	0	0	0	0	0	0	0	0	0	0	0	0	0	0	0	0	0	0	0	0	0	0	0	0	0	0	0	0	0	0	0	0	0	0	0	0	0	0	0	0	0	0	0
'Tuberculosis, Pulmonary'	0	0.06512605	0	0	0.192	0	0	0	0	0	0	0	0.06352459	0	0	0	0	0	0	0	0	0	0	0	0	0	0	0	0	0	0.056565657	0	0.191721133	0	0	0	0	0	0	0	0	0	0	0	0	0	0	0	0
'Urinary Bladder Neoplasms'	0.038461538	0.057208238	0.055462185	0	0	0.025316456	0.038461538	0	0.064516129	0.052023121	0.044334975	0	0.055679287	0.154285714	0	0	0	0	0	0	0	0	0.033374536	0	0	0	0	0	0	0	0	0	0	0.020771513	0	0	0	0	0	0.090909091	0	0	0	0.1	1	0	0	0	0.064516129
'Uterine Cervical Neoplasms'	0.032051282	0.061784897	0.042016807	0	0	0.018987342	0.032051282	0	0.048387097	0.034682081	0.02955665	0	0.06013363	0.057142857	0	0	0	0	0	0	0	0	0.018541409	0	0	0	0	0	0	0	0	0	0	0.014836795	0	0	0	0	0	0.109090909	0	0	0	0.083333333	0.1875	0	0	0	0.048387097
'Vascular Calcification'	0	0	0	0	0	0	0	0	0	0	0	0	0	0	0	0	0.147540984	0.065217391	0	0	0	0	0	0	0	0	0	0	0	0	0	0	0	0	0	0	0	0	0	0	0	0	0	0	0	0	0	0	0
'Vascular Diseases'	0	0	0	0.12979351	0	0	0	0	0	0	0	0	0	0	0	0	0	0	0	0.134831461	0	0	0	0	0.152542373	0.152542373	0.185185185	0.161290323	0.1875	0	0	0	0	0	0.163636364	0.166666667	0	0	0	0	0	0.104712042	0	0	0	0	0	0.163934426	0
'Vitiligo'	0	0	0	0	0	0	0	0	0	0	0	0	0	0	0.081081081	0	0	0	0	0	0	0	0	0	0	0	0	0	0	0	0.06185567	0.032967033	0	0	0	0	0	0	0	0	0	0.087804878	0	0	0	0	0	0	0
'Waldenstrom Macroglobulinemia'	0	0.027729636	0.061833689	0.104347826	0	0.078947368	0.10619469	0	0.0234375	0.020576132	0.054945055	0	0.027164686	0	0	0	0	0	0.092936803	0.071570577	0	0.054054054	0.015610652	0	0.076271186	0.076271186	0.03539823	0.033057851	0.048780488	0	0	0.041958042	0.021428571	0.06918239	0.078947368	0.033613445	0	0	0.093457944	0	0	0.077669903	0	0.032	0.022900763	0	0	0.1	0.0234375
'Wounds and Injuries'	0	0	0	0	0	0	0	0	0	0	0	0	0	0	0	0	0	0	0	0	0	0	0	0	0	0	0	0	0	0	0	0	0	0	0	0	0	0	0	0	0	0	0	0	0	0	0	0	0
[truncated: 334 more columns]
